# Supplementary material for: Diverse RNA Viruses Discovered in Three Parasitoid Wasps of the Rice Weevil Sitophilus oryzae
Source: mSphere. 2021 May 5;6(3):e00331-21. doi: 10.1128/mSphere.00331-21 (PMC8103988; doi:10.1128/mSphere.00331-21)
Supplement: TABLE S3 [file mSphere.00331-21-st003.xlsx]

## Sheet: Sheet1
Virus host	Query Virus-like sequences	Gene ID	Length of contig (bp)	Top BLASTX match	E value	Genebank	Coverage Range of Subject Virus	Viral style of Subject Virus
Anisopteromalus calandrae	Weevil wasp positive-strand RNA virus 1	AC_Contig_1	10946	ORF4 [Nasonia vitripennis virus]	0	ACN94448.1	1-528	(+)ss RNA virus
	Weevil wasp positive-strand RNA virus 2	AC_Contig_2	3308	polyprotein [Diabrotica virgifera virgifera virus 1]	3e-121	APF29088.1	210-1002	(+)ss RNA virus
		AC_Contig_3	4899	polyprotein [Diabrotica virgifera virgifera virus 1]	0	APF29088.1	1440-2995	(+)ss RNA virus
	Anisopteromalus calandrae positive-strand RNA virus 1	AC_Contig_4	7558	nonstructural polyprotein [Dicistroviridae sp.]	2e-156	QJI52218.1	240-1033	(+)ss RNA virus
				structural polyprotein [Black queen cell virus]	3e-134	NP_620565.1	7-808	(+)ss RNA virus
	Anisopteromalus calandrae negative-strand RNA virus 1	AC_Contig_5	12699	putative RdRp-complex [Linepithema humile rhabdo-like virus 1]	0	AXA52562.1	4-2032	(-)ss RNA virus
	Anisopteromalus calandrae negative-strand RNA virus 2	AC_Contig_6	12118	putative RdRp-complex [Linepithema humile rhabdo-like virus 1]	0	AXA52562.1	4-2032	(-)ss RNA virus
		AC_Contig_7	1169	RNA-dependent RNA polymerase [Hubei odonate virus 10]	8e-91	YP_009336924.1	196-561	(-)ss RNA virus
		AC_Contig_8	349	RNA-dependent RNA polymerase [Sanxia water strider virus 4]	3e-23	YP_009288955.1	1239-1354	(-)ss RNA virus
Lariophagus distinguendus	Weevil wasp positive-strand RNA virus 1	LD_Contig_1	7320	ORF4 [Nasonia vitripennis virus]	0	ACN94448.1	1-528	(+)ss RNA virus
	Weevil wasp positive-strand RNA virus 2	LD_Contig_2	449	polyprotein [Diabrotica virgifera virgifera virus 1]	8e-50	APF29088.1	2591-2738	(+)ss RNA virus
	Lariophagus distinguendus negative-strand RNA virus 1	LD_Contig_3	10832	RNA-dependent RNA polymerase [Wuhan Ant Virus]	0	YP_009304559.1	20-2069	(-)ss RNA virus
Theocolax elegans	Weevil wasp positive-strand RNA virus 1	TE_Contig_1	5737	ORF4 [Nasonia vitripennis virus]	0	ACN94448.1	1-528	(+)ss RNA virus
	Weevil wasp positive-strand RNA virus 2	TE_Contig_2	3021	polyprotein [Diabrotica virgifera virgifera virus 1]	0	APF29088.1	2111-2995	(+)ss RNA virus
		TE_Contig_3	209	polyprotein [Diabrotica virgifera virgifera virus 1]	9e-27	APF29088.1	1442-1510	(+)ss RNA virus
		TE_Contig_4	2804	ORF2 [Harmonia axyridis virus 1]	9e-166	QFR15912.1	1-475	(+)ss RNA virus
		TE_Contig_5	817	RNA-dependent RNA polymerase [Hubei dimarhabdovirus virus 2]	1e-74	YP_009337071.1	1108-1283	(-)ss RNA virus
		TE_Contig_6	318	RNA-dependent RNA polymerase [Hubei dimarhabdovirus virus 2]	8e-39	YP_009337071.1	1134-1207	(-)ss RNA virus
		TE_Contig_7	261	RNA-dependent RNA polymerase [Hubei dimarhabdovirus virus 2]	4e-19	YP_009337071.1	326-407	(-)ss RNA virus
		TE_Contig_8	369	RNA-dependent RNA polymerase [Hubei dimarhabdovirus virus 2]	3e-44	YP_009337071.1	1154-1274	(-)ss RNA virus
		TE_Contig_9	247	RNA-dependent RNA polymerase [Hubei dimarhabdovirus virus 2]	3e-27	YP_009337071.1	775-837	(-)ss RNA virus
		TE_Contig_10	442	RNA-dependent RNA polymerase [Hubei dimarhabdovirus virus 2]	8e-26	YP_009337071.1	1522-1666	(-)ss RNA virus
		TE_Contig_11	551	RNA-dependent RNA polymerase [Hubei dimarhabdovirus virus 2]	6e-29	YP_009337071.1	1287-1399	(-)ss RNA virus
		TE_Contig_12	238	RNA-dependent RNA polymerase [Hubei dimarhabdovirus virus 2]	1e-06	YP_009337071.1	1797-1865	(-)ss RNA virus
		TE_Contig_13	466	RNA-dependent RNA polymerase [Hubei diptera virus 11]	3e-43	YP_009337182.1	512-660	(-)ss RNA virus
		TE_Contig_14	425	RNA-dependent RNA polymerase [Shuangao Fly Virus 2]	3e-25	AJG39135.1	1141-1274	(-)ss RNA virus
		TE_Contig_15	1751	RNA-dependent RNA polymerase [Shuangao Fly Virus 2]	1e-65	AJG39135.1	890-1234	(-)ss RNA virus
		TE_Contig_16	201	RNA-dependent RNA polymerase [Shuangao Fly Virus 2]	9e-20	AJG39135.1	598-665	(-)ss RNA virus
		TE_Contig_17	241	RNA-dependent RNA polymerase [Wuhan Insect virus 7]	2e-22	YP_009301743.1	1666-1744	(-)ss RNA virus
		TE_Contig_18	230	RNA-dependent RNA polymerase [Wuhan Insect virus 7]	4e-29	YP_009301743.1	845-920	(-)ss RNA virus
