# Supplementary material for: Diverse RNA Viruses Discovered in Three Parasitoid Wasps of the Rice Weevil Sitophilus oryzae
Source: mSphere. 2021 May 5;6(3):e00331-21. doi: 10.1128/mSphere.00331-21 (PMC8103988; doi:10.1128/mSphere.00331-21)
Supplement: TEXT S1 [file mSphere.00331-21-s0001.txt]

>AC_Contig_1
CAATAAGGTGTTCAGACATTCTGTTCTTCTCTTACTTCGCCATATGGAACCAGTTTCTGGAGAGTTGTAGCAATTTGTAA
AATACTCTCTTGAGTTCCATCCTCCAATGGCTTTGCTGGGGGGGGGACAGGTTTCGGCGTCCTCTTTGGTTTCAAAGGAA
CGCTGAAATGCACATTAGGCGTTCTAGCATAAATCGTTAGAGTCGCTTCCTTTGCGTCTGCCGTTCTGTTGACACACAAC
ACATTAAGAATAATGGAGTATGTCGCTTGTGAAGCCTTGTGCCAACCAATACTTGCTGTTCGTTCGGTAAGGCGGTCAGG
TTCATGAACTTTCGGGGGGGCCATAATTGTTGTTGCTTGACCTCCGAGTTCGTGATATCTACAGGAATATCCCAGTCCGA
AGCTTTGAATAACCCGGACTTGAACAATTCCAGCGATCTGTGGAGAGCGCGTACTTGTGATCTTAAATTCGCACTCACGA
TTAAAACCGTCTCTCATCACTCCAGTACACCAGACATTCCTCCGATAAGGAAGACCAATGTCTTCTCCCTTCTGGGTTCT
TATAGAAGGTTTGAAGTGAAACAGGATAGGTTTTCCCATATCTGCTGTAGAAACTTTTATCCTTTCAAGGAAAGTAAATT
TCTGGGAAACGGCTTTTACATTCGATTTTGCTGTAGAAACTGCCTGGGTGGGTGTTGACTGAACCTCGACAATTTCTTCG
GGCTTTTGAGTCGCAGGTGTATCCTTGGTTCCTGGTGTTTCTGGAACTGTGCCTACAGGAGTATCTCCTATAGCACCAGG
TTGCGACACTTGTGTCTGTCCAGTATCCATCTCAGTGTACCAGGTTTGAGGCTTGGTAACTGGCTGGAATTTGAAAGCAT
CGGGATCTGAGATCTTGAGATTCTTTAAACCCATACCACGGACATCCGTCATACAGGTGAAAATAAGTGCTTTCAAAGGG
ACTTGACTCGAAGCGGAATTACTGCTCTGGATTGTTTCTAATTTTAGAGACAAACCAGTGTAGCCTCCACTTAGTGCTCC
ATATCCAAGCTTCCATTTCTTTGGATAATCCCATCCTACGAAGAAACAATTCGTTGCTAGAACGTTTGGTCTCCATCGGA
CTCCTCGGGTTATTGTCTCTTGTGTTTGTTCAGGACAACTTGCTTCAAGATAGAGAGAAGCTCCCAAAGGAAGGGGAACG
TGGATTACATAACAAACACTCGCTGCGCGACACGCATAGAAGTCCATTATGTTCTTATGGAGAGTGGACCATTCAGGGTG
AATAATTACTGATGATCCTTCTGCGGGAATATCGATAACTTTCGGACTCCAAAAAGAGAGAGCGTCACCGAATTCGATGT
TTCCATAGACATGAGACGGATATTTAGCTTTTCTCGCTTTTCTTAAGGTAAAAGCCATTAAATCGACGTCAGCGATTGTT
ATAGGAGAAGGATGTCCTACCTCCGAAATACAAGCTCCTTCTTCAAAAGCTTGTTGTATTGCGAGGATAGCATTATTTCT
TGGTAAAACGCCGGGTAATTCAGGAGACTGAATTGGGCGTTGATGTATTTTTATCACTTTTGTGTTTGCCATCTTGGGTA
CGAGATAGTTTTAAGAACGGATTCACGTCCAGTTTCATGGAGAAAGTTAGCGACCTTGTCTTCCACGAAGTCCGCATAAT
AGTGGGCTTCGTTAATGACACCAACTACCGGATAGGTGGTAATATCCAGCAATTTGCTATCTCTATAAAATTCTCCATTT
CTATTGATCCAATTTCCTTTTGGGTAAATAGCTTGTTTAGAAGAGTCTGAAATAAGCATCCCTTGACCATTCTTGGCAAG
ATATACCATATTGTCAGAAACTCCTTGAGGGATCTCGACTGTGGTGTTCTCAATACCGTCAATCCATTTCTGGAAACGGT
TGTCGAAATCCGAGTTGTAATTTTCAAGGCGAGCCAATCTCTCTTGAATCTTCGATATATCATTCTCATAGACTGATTCT
AGCGAACTAAAATTAGTTTTAAGATGTTCAATATCTGATTCTAGAGAGTTTAACTTTCCCTGAAGATTACCGATATCTCC
TTGAAGAGAACCAACTTTTAAACCCAATTGATTTAATTCAACACGAATTTGATCAACTCTCTTTGATTGCTCATCGAGTG
GGGCGACTGTGTCATGTTGTGATATCCAGTCAAAAGTGGTCTCATTTTTGTCATAAATCTCAACAGGAATACTTTCCATA
TTTGACATCGACTTGAAAGAGAAAATCCTCGTATGTTTTCGTCATAAGAGCTGAAAGCTCCATGCGAAGGTCTTCTGGGA
AATATGATTTTGCCATGCGTGTTCTTATTTTTCCAGAGAAATAATTAAAATAATCATCTCCATGGAGCGCGGCTTCTTGA
AGGGAAGCTCTAACGAGCTCTCTCCAAATATCCAATTCCCAGGATTTGTTTTTCGACCACGAAAATGGGGCTTCAATTGA
TGTTCGCTCCAACGGGGCGTACCACACTCCGTTTTCATTCTTATAATACCTTTTAAGGAATGTTACTTGTTCCATAGGTA
AGAATTTTTCCGTGGTTTCTACGTCTTTAAAATCTCCAGGGAGAGTGACGATTTGTCCTAATTCTGCAATATTCTTTTGA
AGAGTTGGAAAATTCATCAATTCAATAGCTTCAGGAGAGACTGAGACATCGGCGTCATCTCCCAGAAATTTTCGACGTGT
GTGTGTCATAAAGAGGTCAAGATCTACACGACCTAGTTCTTTAGAAAAGGAATAGAAGTGGTAAAGGAAATTGCCGATAC
AATTCTTCTCCGTTGTCAACGGGTCACCAGATTTGTTTCCGCGATTAGCTCGTATCACTGTTTCTTCCTCTGCAAGATAG
GTATAAATACCTTCATGCGCGGCTACCCAACGTGCTTGTGTAAATTCGTCGGGGTCAACTGCTTCGATTGTTTCAATCAT
CAGGCGGTATACAAGGTACGACATATATTCAGATGTTCTTTTATCATAATTCTTGTAATCAATACCTACTCTGTTTTCGA
AAAAGGCAAGGAACTGTGAGTGGTCTTGCCATTCTCCAGAAATAGGATCGATTGCCATTGCGTGTGAGAATTCATCCCGT
TTTTCACGGAAGAATCGGATAAAGTTGTTAAACAATCCTTTCACGTAAATGACATACTCCACTGGTGAAGACTGAAAAAT
TCGATTAACTCCTTTTTCGACTTTCGAAGGTTTAACGAGCTCGTCTTTTAACTTACTCGCCCAAAAACCCAATACTCGAT
TATTTCTCATCGCATTTTCATGCTTGAAAACTAAACGTGCATAGAGTTCCGAGTTCGTAATTGTCCGCTTACCTTCAGGA
GTGCAGTCGATTAAGGTGGATTTCTTCCTGGTATCAGATTTCTCCGTCCATGGTACTCCTGCGCTTTTATTCAACTCTAT
GGGAGGTATCATGTCGGAAGAGGTTATTCCATTGAGACCTAATTCGATAATCTGATCTATGGAAAAGCCTTTAATACCGA
GAGGTTTTCCTTGTAAGAGATTGATTGCATAATCTCTATATTGAATAAAGCATTCCTCGAGAATACCTGAATCTCCTTTG
GGAATTTCGCAACAAAGTTGTTCAAGTTGCGCATACCCTAGAGAAGGTTCGCCTATTCGGTTCGTAGGAACTTCAGTTTT
GATTCTTTGATCATAACTATTCATCGCACTGGGGATTTTCCGAACTTCGAAAGCGCCCCAGAAAGGAGAATGTTCCCAAT
CTCGTTTTTCATTGAGAGGTCCGTAGCAGTTCGGATAGCTTAGACCACCGAGATAGGTGAATTCAGGTCCATGAGGAATG
TTTTTGACATGTGAGCCCTTTGAGGGTTCAACAAGATATTTCTTCCAAGGATCCCGATCCCATTTCTCAGTTACAGAAGA
CAGTTTACAAAACTGTGTTTTCCATCCCTGAGCAATGTTATCAAGAATTTTTACTTCTTCTTGGGATATCAAGGAAACTC
CAGTCATATTTGAAGATGCCGAATTATGAATTCCACAGAGCTTGTGCTGGATTTTTGTGTTATAGAAGACATAGGGGTTT
CCACAATCTCCTGGTCTTGAAACGACGTCTCTTGTGTTGAAATTTGAAACGTCAAAGCTTTTTGAATCTTGAATTTTATC
GTCAATAATTCTGGAAGAAGCACCGACGTAAGTAGCTGTACCAATAAAAATAATGTCGCGTGGTTTAAACGCAACACGAT
TATAACTAGACAGCATCTTAAGAAGGTCTTCTTTCTCCATCGTATGAGTATCCAATAATGAAGAGAATTGTTTAACTAAA
TAATTCTTTGGAACTGATTCAAAGAGCTCAAGGGCTTGGGTTTTGGAAATTAGAACTGAATAGCTCTTATCTCCAGGTCT
ATCTACTTTTATAACTTTTGCAACGCAAACAAATTCGGTCATAATTTCTCCAGAAAATTTCACAGGGAAATAATCACCAA
CTTTTGTTCCGTGAGCAACAGAAATAATAGTATTCTGATAACCCAGTCCTTTTGTTGTCCCTCGATTCGAATCGGCCCAC
TGATTCCAGTCGACCTTTCTTTCGCCGAGTTCAGAACAACCCCAGTAACAAGTCACTAGGATGTTCTTTTGAAGTGAATG
TAGAAGCTGTTCTGCTGCTTCATCCGCTTGTTGCTTAACAGATTTTGCTTTTGTTTTGATCTGTTCGGTTTGTGAGACTT
GATCTTGACATAATTTATTTACACAAATGATCTTACATTTTTCTTTGTCTTCGCAGAAGTGTTGGTTTTCTTCGCGACAT
CGTGGACATTGAATAACATGTTCGATCTGGCGGCTTGGCAGGCCCTCCTGCGATTTCTGCGTTGTTGTAATCGAAATCGT
AAGAGTTCCAACAAGTCGCTTGTCAGAAATATATCCATTTAATTTCCAATTTTTATGTTCGATAGTAGGAACATTATCTT
CATACCAATTTAGGAATTCATCAATACTATCTTCGTCCAGGCCCATGGCCATTTCGATTTGGTATCTCTTTCCATAAATG
GTTTCTTGGATTTCTATGGAATATTCATCTTCGTCCCATTGTACAAATTTAGCATCAGCGACGCTAAATCCTATATAAGG
ATGACAAGGTGTTCCGTCCTCCTCGTATTCTTGCTGGGCCCAAAAGAAGCCTGTAGTAGGCTCTACTCTATCAAATAGAT
AAGAAAGGGCATGCAAGTCTTTTCCAAAATCGTCAATATTATCCAGAGAATTTTCTTGGCGATGTTCGGCGGGGCATATT
AAATACGCCCTCGTATTTCCTGGATGTTCTAAAATTAGATAATCCTGGATTTTGTGAAGAGGTTTTGCTCTGCACAGTAA
ACAAGAGCTGTTTTGTTTCCTTACGAAAGAAGTAACTACCGGTCTTCCACATTTTACAATTTGTTTCTTAGCTTTCGCTC
CTTTAACAATTGAACGTGAAGTTTCTTTCACTGGTTGGCCAGTGTAAGCTCCTTCAGTTTGTGTGGGATTAAACCAAATA
GATGCTACTTTTGAGAGGAAACAGCCAAAAGCAACCCATATGAGGGAAGCTAATACAGCAGTTCCTGCAGCTCCGAAAAC
AAAAGGTTTTATTTTTGTCCAGAGGTCTTGTAAAGATATTTCAATGCCGAAAAATCTACAGATCTTTGCAGCTATCCAAT
ATATACCGTTTCCTATTTTTACAGCAAGGTTACGATATACTTCGAATAGATACGAAGAAGCTCCGTAGACTGTTCGCCAA
GCATACTTTACTATGTCTTTGGAACATCTGAGAAGGCTTTGCGACTCATCCCATATTGCCCGGGCATTGACCATGCAATA
TCGGCATGCGAGACTCCCTGTATATTGACTGAATCCAGAGGACATGTAATACATGGCCAAACTGGAATCAATAAAATACG
GAGACCATCCCATAAATATTCCTGAGCCAGTGATAGTATAGGCCCATTTTCTGTCTGTTACGCACTCTGGAAGGTCCATA
GTGTGGTAAAACATAATATTCCTATCAAGGTTAGTATAACCTGCCCAATTAACTGTGTGAGCCGATCGAGCTGGTATAAC
CATTGAACCTTCATGAAAACTGTATGACCAGATATATATTTCACCGCTTGAATCTTCGAAAATTAGAGGTTCTTCCATGG
TTTTCTTCAGGAATCTCCAATAAATTGGACAACCTCTATTAGGTGCGAATGCTTGGGCGAATAGAAAGATTTTTAATGGA
TCTTCAATCCCTAAGTTCTCAAGATATAACCTTAGTGGTATTCCTGTCGGAACACTATAAAGGTAATCAAGAAGGGGGCA
TAATCTTCTATCGTCCATAGTCTTAATTGCGTCTGATCTCTTTCTTTCAATAAATTCTGTTAGAGCATCATATGCATTAG
ATCTTGGTGAATCTTCTTGTGAAGATACGGAATACTTTTTCTTAATACCTGCGATACGATAAATATAACTATCTCTCATA
TCGCTTGTAAAAGGTTTTACGAAATAGTGCTCCCGTTGCTTCGGTCGTCGGAAAATTATCCTTTTCAGGAAATTTACATG
ACCACTTTGCCATTTTCCTCCTAACGCTGTGAAATCTTCATCTCTCAGGATCTTAGAGAAAGGTGCAACAATTTTCTTCT
CGTAGAAAATTTCTTGCATATCATCTAGGGATCTTTCAAGAACATGAGGAATTCCCTCAACGAAAGAAGAAAAACCTTGC
TTCTTCAAATAATCTTTTTCTGAAAGGTATTTTCTATGAAAAGCGACAATCTGTTCTGCTATTGCAATACAAATTTCATC
AAGACTCATATCCCGACAGGGACAGTTTGTTTTCGCGTTTGAGCCTTTTCGCCATTCACAGTTGTTCCTATCACCTTTGA
AGCAATGTGTGGACATTGGTCCTACATGAAATTCAAGATGTTTGAATTCCGGATCTAACGGGGCAGTGGGTGGTGGTACT
TTGTGCCCTGGTTTTAGTCGAACTCCAATCGTAAATGGAAAGCGATTCCAGAGGGCACTGATGTTATTAATAGTGAAACT
TTCAACCGGTAAACGATTGCAAGAAGTCACCATACAAGCAGCTTCAAAAGGCGAGCCTTTTTCGGCAATACTTGCTTGTT
TTGTACCAATAGGGTTAGTACTAATGAATGCAAGATATTTTTCATGATCTAAATTATCAATACTTGCGAATCCGTCATCA
GTATAAACCCATTTATCTCCCGCTTTATGACCTTGGTCAAATTCTTCTCGGGAATTTTGGTACCAGGTTCCCCATTGTTC
TGGGTAACCCAATACTTGTCGTAATTCGGGAAATAGGCGTGCTTGTAGCTCCAAAATCTGGTTTACTTTATGCTGTATGA
TGGGAAAGCTTTTAGATTTCCCTATATTACTGTCTCCTACTAAACACACTCCTACTGGAGCAGGTCTGGTTCCGCACATT
TTTGCGGCAACAGCAATTTTCTGTTCATATTCAGTAATAAGCATCCAAATCTTGGTGAAGTCTTGGAAAGCACTTGATGA
TCTTATTTTTGGGTCGGTGTTCCTCCCAATTATTTCATGGAAATTTTTAGCGTCTCGGACAAAACTCCTCCATAAAACTG
CCTGTTCTCCTATGACAAAGTCAGATAGATCAGTGGCAAGTTTTATAGAAAAGTCATCAAACCGTTTGACAAGGCTGACA
CTTTTGTCTTGAATCTGCGTTAATACAGTTTCTTCTGGACTCATAATTCCACATTCTACCAGTAATGGCTCGAATGCGAC
TGTTAGTTCTTCTACAGCTTTTCTGTTTTGATTCAGAATCCTTGGTTCCGGTAAGCGTCCTTCCATGACACTTCTACTCA
ATTCGAGGGCACATGACGAGAGACCTATTAACTTCTCTCGAGACATACTTTCTTGGGTAGTCCATGATTGGGTTTTTATT
CGATTCGTATCGTAGATCTTCTTCGATAGGAACCCAACGCTTTTTCCAATGATTTTCTCTTCAAGACCAATCATAGAAAG
CATTCCTACTGTAGCTGCAGTGAGCTCTACTTTATCCTTAGCTTTTGACAATTGGTAAAGTTGGGATGCTACTCCTAGTG
GCCTATTAGAGATTTCCGTAACCATTGCTGGAATAGAAATTTCATTAGACTTCCGGAGTTCTTCTTTCTTAAGAAACGAG
TCATACAACTGTTCTTCGGTTGGAATCACTCCAGTAATTGTGGACAAAATATGTGTTTTAATAAAACCTTTAACCTTACA
CATGATACTAGTCATTTTAAAGTATATCATCATAAAGATGAATAACAATGGGGCAAATGAAGAGCTTGCTACACTAAAAT
TGTGGAACATACTATTCATGCATGCTGTTATAATGATCAAACATACGCAAAGGAAAAAAGCCTTAAGAATAAAACTCATA
TTCCATCCATCGAATATGGATTCTTCAACTTCTGTTGAGAATTTTTCTTGAGGGCCACTTTGGGTGGTCCAAAAGACTGG
AGAAACCGGTTCTTCTGGTTCTTCTATTTCAAAGAGGTTCTTAGATTGTTTTATCTTACAATCTTCTAATGAAATATTTT
CCTTCACATGCATTTTATGTGCTTGTGAAGTGGTTTCGAAAATCCGGGAAAAATCGGGTTCAACAGGACCATGCGATATA
ATTTTGGTCCCTTCTGGGCGTTCTTTCCATTTTTCACTATCTGTTCTGTGAAAACGACGATTAGAAAGCAGCCAACCGGC
AGTGAGTCGGTTGTCAACTTCCCAAAAGTTGTTTGCATAAAACAAATCAGGATTCCAAGCTTCTACCATTTCTTCATAGT
TAGACCATGATTTCGGGGCAGATTCTCTCAAAAGCCAATACAAGGACATTTCCTTACGGTTATGTTCTTGTAACCAGGCT
TTCCTTCCTGTATAGTTTTCTTGAAGAAAACTCTTAACCGAACGGGGTAAAGGTTTCTTCTTTTCAACGGTAGGACGAGT
CGGAGTTTGTTCTACATAAGTAGTGGTCTTCTTTCCAATTTTGGAATCTCCGACAGCTTTCGCATAACTTTTTCCTTCCT
GTTTGAAAGGAGTTAAAAGTTTTGGAAGTTGTTCAACGCCATATGGAGTATAAACTACTCCCATACTAGGATAACCCATT
ACTAATTCTCCTTTGCAGGCCTTCTCTGATGTTATTGAAGGCTTGTCCGTTTTGTTAAACGGAGGGAAATTTCTCTTCTG
CATAGCATTTTTAATACTACGACGAGAAGCTTTGGGTTTCGGTGGTTCAGGTGGAGCCTTGACCACTTTAATTTTTGGCT
CAATAGGTGTTGGAGCCAGATTACCAATGTGTTTTTGATGTATTCCATTGGTCTTAACAACTTCTTTCAATTCCAAATAA
TCTTTAGAGGAATGCTTGATTTTCATCTTTTCCTGTTCATAAGCATCAATTGCTTGATCAAGATATCTGGAAAGGTAATC
ATTCAAAAGATGTTCTTCTGTCTGACAACCAACTTCAGTTGTTATTTTTGAGAGAGTTTGTGAAACTCCCATCTGTGTTG
TCCATTTTCTGTTTTTAACATCATGGATAACTCTCTCCAAATTTTGAGATTTCTCAGGCCAATTGGGTTGGTTTACTGAG
GAATTTCCAAATGAGGGGAGAAGTGACTTATGGCAAGGTAGACTACCAGTATAGCTACTGCGAACAGTAGAATAATCACC
CCTCTCAATAGATGATGGTGTTGGATCTCCATACATCCAAGACTGATTAGGGGGAGGATTGGTCCCTGGCCGAGGACCTC
CAAAGAAGTACTGGCCGGAATAACTGTGATCTCCGGAGGTTGTTGTTCCAGAGAGTTGTTCTGGGACCCTATAGAAGGGC
CTGCCTGTTTTGTCTTTCTTATGCATTTCGAGACTGATCTCGATATACTTGGAAATATTTTGTCTTTGTTCTCTTCGGAC
ATACAATTCTACAGAATCTTGTAAAATTGTAACCATATGAAAACTAAAAACTTTGTAAAAGAGGGTTATTTGTTCCCACA
AACGTGACCGCAAGGTTTTACGAACCTTAGCCCAATCGAAACGTGCAAACTTTATACATTGTTCCTGGGTGCAAAACCAG
TCTTAATGTCCTATACTCATTCGACTCTCAAAGACGTCTTTACTTTCTCTATACTAGGATAACTCCAGTATCCCCTCTCC
ACGCCCCTATTCTGAAAAGAACCAGGACTCGCGAGGATAGTCAATTAGCGGTAACACGACTACGTGAATGTACATAATTG
ACGCATAGAAATTTCATTCTTTCTTCAATCATCAAATATTTCTAGAATTGCTTACATGTCTAATATTTTTGGTTTTTGTT
ACTAATAAGGATTCGTGTTCAGTCAAGAACCGTTATCCCGTGAACTACACATTGCGACGACAGTACTCCGAAGAGATAAA
GCCATCACGGACAATGTGAAACTTACATACTAAAAACTTAATAAACATAGAAATACAACGTTATGTTTTTGCTAATACTT
ACGAGACTAAAGTGTTACTTAAAATCTAATAAAATACAATTCTTCTCAAATATAACTGAAAAGAAAGGGCAAAATACGAC
TAATTCAGTGAAGCCAAATTAGAAGGGGAGCTAATAAACCGCGAATTGTCAAACAATCCAGCCTACTGGGATCAGAGACA
TAATACACGAAAAATACATACCACTTTCGGCAGTATATATATTAATGCAAACATCTAAGGCCAGGTATTATAAATACACG
GGTTAGTTTAAAAGCCAATATTGGGAACTTTTGTTGTTGGGGTATACAATCAAAAGTCTAAGAGAATATCATCCAGCCTA
CTGGGGGAGAATGTATACTTCAATCCCCACTCTATGCTAGCAGGTTGACCACAGGTTCATAGAGGATCGCTTTAATCCCA
CACATGGGAAAAGTAATATTTCTCTTAGGCAAAATTCATATACGTACGCCTTATACAGGCGCACGT
>AC_Contig_2
TTTTCTTACACCCGTTACGGACACGAAAATATTATGACGACAACTGGCACCGATTTTAAGGACTTGCAATGGATTTTGGCTACTAGATTCTATAAACGAATGCAATCTGATGACTTGACTAAACCTTGCCTTGAACATTACAACAAGGGTGAGGTACATATTGATGGTCCTCCACCTTCCCGTGGACGCTGTCATGAATGTAGAGCTTTAAGACGACGACCTGCTGACGGACAAATGGACTCGACTGAATCAACTGAACAAGGAATGGAAACAGCTGAAGGAGAAAAACAGATCAATACTATTATGACGACTGCTGTGGCTAAAGCTGAAACGATTCACAAACCTTTTTCGGACGGAATGACTTTAATGAAGATGACTACTGGCGAGGAAATTGTACAATTTCCTCATCTTATGGGACGATGGCTTCAAGTTGACCACTTTACTTTGTCAACTTCTGATGCTACTGGATGTATGAAGACCTGGGATCTACCTTTTACTATTTACAACCAATTGTTAATGCCTAATAAATTGCCTTTTCAACAATTTGTTTTTAATCGACCCTCAATGGAAATTAAATTTAAAGTTAATTCTCACAAATTCGCACAAGGTAGATATTGGGCTACTTACTTTTATGACTTAGCACCAACTGGACTGACTGGATCTGTTTTGGACTGGAAAAGTGTTTTTGAAAACCGTGCTGTTATAAAACGAGACCATGTTTATATGGATCTTGGTGAAAGTAATGAGATAATTGTTAAAGTACCTTTTCGTGCTAAAACTGCCTGGATCACTTCATTAAGAGACCCTGCTGATGGATATACTGGAGGCGACTATGCAACTGTTGGATTTGGATGTCTTTCAGCTCTGAAGGTTCCTGACGAATCGGCTCAAGTGATGCCAGTAACTGTATTTGCAAGATTCACCGAATCTTACTTTACAGGAATGAGGTATTACAAAGAAGTTGATGGTCAAATGGGATCTGCCCAATCCACTATGGAAGGGTGTAAAGATGCTGTTAACATTATTCGAAATGTACCTGTGATTGGTGGACTCCTTGGAGCAACAACATCCGCTCTGGGACATACTGCTTTGGCAATAACCCGACCCTTTTGTGACGAGGCAAAGATGAAGCAGTTTGAGGCTAATCTCAAATATGCTGGAGTGATAAAGAACCGTGATAAACCTGCAATGGTTTTCCAGCCCCGTGATTTGCGACCAAACTATGCTGGAAATATTTGTGTAGGTAGAGAAGTAGAAGATCTGAACCCTTTACGACTTGACCCCCGGGCTACAACAGTATCCCTGCCTGAACATTGCTTTGAACACTATAGCTCGATTTTGGAACTTATTCGTGTTTGGGGATACTTAGGATCATTCTCCTGGAGTATGTCTGATTCTGCTGAAGATAATTTATATTCAGCTGAACCATGGCCTACTGTAGGTGATGGAACCTGGACCGGAACTGACGGTGCATCCTTCAAAACTTATATGGGAATTTTTTCGCACTATTATCAATATTATAAAGGATCAATAGAATTTAGATTTGATATTATTGGCACTCAATTCCATACTGGAATACTTATGATTTCTTATATACCCTATAATACCGATTATACTTATTCACAAGCTAGGGCAGGGTATTATAAAATTTGCGATGTAAGAGAACAACGATCTTTTGAATTCACAGTCCCTTATATTAACTCGACCCTACTACGAAATATGCCTTATCAGGTAATGATGACTGGAACTGGAGTGGAAATTCCATCCATTGGAACATTGAAGGTATGGGTTGTCAATCCTTTGACACCTATACAGTCAGTTAGTACGAATGTGGATGTTCTTGTCTATGCCAGAGCTGGACCTGACTTTGCCTTTTCCTCCCTGAGACCTACCCTTTCATGCACTTTACAAAGAGGTGCTATCGGATATGATTATGGAAGTCCTACTTCCTCAATTGAAGCTAAACGGATATTTGTTGACGGACAGATGGATGACGGATCTAAAGAGGACATTGATGCCACTCCGACTTTTGGAAGTGTGGCACCTGGAGGTGAGCTTATCCAACGAGCTGAAGATGAGATGAATATTTTTGACTTATTACGGACTTGGCAATTCTTAGGAGAAATGAACTTGGATGCAACTAATAAATATATGCTATTCCCTGTTATGCCCTATAACTTATATGATAAATATATTAAAGATACTAGATCATATACTAACCCAACTAGTGTAAGTAATAAAATAACCACACAGATATTAAATTGTTTTAGATGGTATCGTGGTAGTATTAGAATAATGTTTGAATGGACTCCAGATAGTGGTACTGTTACTTCATTGCCTATGCGAGTATTGCACCAACCCCAAGGTGCAGTCTTACCATTATGGCAAGTTGTTAATCAGTATAACGCTGGAGAGTGTGCTGGAGTGACTGGAAACTCTGGAATATGGTCCCCCTATATTAACCCCACTTTTAAGACTGAAATTCCTTTCCATGGAGTATTTAATTATTTGGATTTGACTTATGGATTTTCTGGATCTACTGTTTCTGCTTATGATGCTGCTGCTAATAACTTAGGTTATTTGGTAGTACGTACCATGGGAGCCGTAGGTACGATGAAGGTTTGGTGGTCTGCCGGTGACGACTTTACACTTGAACAACTGACAGGATTAGGAATGAATATTTACCCCAGATATCAGATAGCTTATGATACCCAAGTTTTAACTAATGGATATGTAAGTAAATCAATTTATGTTTTCAATGGAACTGACGTGACAACTGTGGCGAAAACTGGAACTGATACTGTTACAAAATCAGGAATTGTTGTATCAATAACATCTGATGGAGCATCTGGATCAGTTGATACCCCAACTGATGGTGTGAATGTAAAATCTGGAAATGCTGATTGGGATTTCGGATTTATGTATAAATATGCTGTTAATGATTATCTTAAGTTAGCTGTAGGTAAGAATGCTATAGATCATATTAAACGTAGTTTTATTATATATCCTATTAATAAGTGTAGTTTTACTAATAAGACTGGTGTTACATTGTATGTTTATTCTACTGATGTTCTTGGAGCTGAGGAATGGGAAACCGTTGCTGATGGCTCTGCAATTAATATTTATTCACATAAAGCTTATCTTATTACTGAAAATAGTCGTTATGTTCGTTATTTAGATGTAAGTGAAATTAAAGGTTATCAATTTGGCGTTAGCTATGTAGGTAGCAATAAGTCCCTATATATTAATTACTTATCTGCTGGAACTACGGTTCGGCAAGTAGGTAATAACACTATAGCTTATATTAC
>AC_Contig_3
GGATAATCCTTTAAATATAGATTAAAATAAAACAAGTGATTATATAGTGTGCGAGGAACCACCGGCCAGTGGATAGTCTC
CTTAAGAGCAACTCAAGTCAATGAGCCCTCAGAGACATCTGGTCAAGTGTGCCTAACACAGTTCCTCTATTTATATATTC
CAATAGCGCGTTTAATACGCTCATATGCATCAGCTTTTTCCTCGTATCGGTTAAACGGTGAAACAGCCTCAGAATCCTCA
ACCTCCATAGAAGTTTCAGGTTCTAAATCTGGTTCCTGCTCATCCTTATATACTTGGGCAAGCTTTTGCCTCAATCTCTC
CTCCAACAGCTTCTCCTTTCCACTGCCAGCGGCAACCTTGACATTCTTGTTGTCTGCCAAGTCCAAAATTGTGCCAATCC
TTGAAGATCGCACAAACGTTCCAACCACAGGAGCCTCTCCAAAGAAAGTGTGATCTAATTGCTCCCAGGTCCAAGACAAG
CCCTTCATTCCATTCTCTCTCAAAGCAGTGTTAATTTTATTTTTCCAGTGATTAAAATATTCGGGTCCATGTCCATAGCA
AAGTAGTAGAGATTGTTCAGCGTTTATGTAAGTGGCCATCTTCTCATCTGGCGACTTCCATATCCATTGAGCGCACTCAT
GAATTGATAGTTCTTCCAAAGGGGCAAGCCATTGTCCAATCCGGGTAGGGTGTCGTTTAAATCCTCTCTTCAAGAATGTA
GCCTCTTCAATACTACCATACTTGATGTTTCCCTTCTTTGATGCGTCAGTGAAGACTACATCCAGAGCAGAAAAATATTT
GGAAAGAGTAACGCAATTGTACTTCTCCACACATTCCTCAGCCACAGACATAATCATATCATCGCCATAACAAAATAGAG
CAACATCCTCATAAAAAGCATCCAAGTTTCCTCGATCTGTTCCAGCCATAATATCTAGCCAAGCATCCTGCATATACAAA
ATGTTCACCAGAGTATTGAACACAACGGTCATTGCACTCCCACTAGGTGCACCGCATAAAGCCTCATATACAAAATCATG
CATAATATGGTATGCCTGAGAAATTTCCTCAAACATAACATAGTACTCACGAATCTCATCAGGAGACAAGACACTGTACA
TCCGGTACCAAGTAACAATCATCTCGAAAACCTTAAACAAAGCCTGAGCAGATAAGCGGGGTCCGAAATCCTTAAAATCA
CCAGTTACAATATAGGGTCCTTTATTCAATAATTTCTTTACAAGTTGAGTCCATTCAGGTCCATCAGCAGACATTCCAAT
CGCATGCGGTAAAGCAAGCCTTCCTCTCATAAACGAAGCCGAAAAGTCTAAGAATTTTTGTCTAAGTTGGATAGTAAAAT
CGAGTGGGGATAATGAAAATATTCGGGTTCCGTCAGCCAAAGCCAGTTTGTTAGCCTTTCTTCTCTCATCCTTCAACCAA
TCCAAAAACACAGTCCAGGGTTTAATTCCTCGTCGTCGCAAAGCAGTTTTCTGGTCCATAGTCCGTCGCAGGTCGTCATC
AATTTTACAGTCAATAGCACGTTTTGTTTTTGAGTCGTGCACAATCTCAATCCACTGTTCCTTGGTCTTCTTCACTCCTA
AGTTCCAAGGCCATCCAGCAGAGGTCTTCATATCAATACAGTCATAGTATTCCAAGTTAGGAATGCCTACTACAGCCATC
TCATACGGTACCGAAGTAATACTCCTCAATGGTTTAGCTGTTTGAATAAGCATTTCACCCAAATACTCGGATCCATGGTT
CAAGCGTACGTCATTCATAGTTTTAATCGGTTGTGTATGTTTCATACATCCCCAGAAAAGTGGAGATTTATCAAACATAT
AACGAGGGTCCTTAGCAGATAAGATCCCTGGTTGCGTCTTCACTCCCACTCCATCAATCTTTCCTTGAAGGAGAGAAGGC
ACAATCTTCGTCTTAGTCGGCATAAAAGAAATCTCATCCTTTCCTACACTTGCAATCGGTACAATCTTTCCAGCTAATTG
CATCTGTGCTTCAGCAGGCGGTCTATAGCCAGCTGGAACAAAGGTGGAAACAGCTAGTTTACCATCTTTCAAATCCTGTA
TATCCTCTCGAATCAAGGGAACTCCGAAACCTCGGCGGGAACTGGAATCATTAAATCCAGCAACATGCATAGCAAAAATT
GGCGTGTTGGTGGTGTTAATGTAAACAGCTCCACAAGATCCTGGTTTTCCATAAGATGATTCATAAACATCAAACATATC
ATAAGCCTCATTAAATTCCGTTGCCTTAAGTCGTTGTACATCAATCCTTCCATACAAATCTCCAATAACAGCAACAATCG
ATTGCCGATCGCTAGAACACTCAACATGCATGTAGTTGGTGGCCACTTGCATATGTTGTTCAACAGTCGGGATCAAATTG
GTGATGTCACTGAACATTGGGTACTGCTTGGGTGTTGAAAAATAGCAGTGCTCATTGTCTCCAAAGAGAAATTTGTCATT
GTCAATAACCATGTCCAAAATCAGCTCAGCAGTCGCATATCGACGAATACTAAAGACAGCATTGTACTTGTTCTTCACGT
ATAAAGCATGCAGCCCAAGGTGTTTAGGCATACAAGCTACACGTCCGAAAAGCCCAATGAAACGATAGCATCGGTGTTGC
TTCTTTCCTTTATCATCAATGTATTCGCTCTCAATAAAGCCTGTGTTTCGCTCAATCTGGCGAATCACAGCCTTTGATTG
ATCAGAATCAAAGTCAAATCCTTGTCCAGTCGCAGGGGGTCGTCTTATAGGTTTGGTGTTTCTTACCATTCTCCTACTAT
GATAGGCTCCAGAATTCACTATTTCAGCAGTAACCTGAGGCGCAGCATTAGCAGGCATCATCCATTTCACAAGCTTGTAA
GCTCCAAGGAAGGCAGCTATTCCGCCAACCAAAACCGCTAGTGTTTTGACTACACGGGACAGTCCTCTCCACTTTTCACA
CACAAGATCATAAAAGGTTTTCTCTCGTCCAAAGTTCTCAATCTGGCTAATCATATCGTTCAGTCGTTGGTCATTCTCTC
TTTGTACAAGGGGGGTCAAAAATTCACGGGGTAAAGTCCATAAAGCCTCTTCTCTATTCCAAGCTCTCCTTGAAAATGCT
ACCTCTTCAGCATGACAGTAAGCCCAAGAGTTTACAAGATTAAATCTAGTCTTATAATCTCTAAAAGCGCAGTCAGGGAA
TTGGCACACACAATCTCTCACTTCTTGCGAAGCATACACTCCAACTATCCAATGTGGTTTTCCGTTAATATGTTCATAAA
ACAGTTGTTGGGGGTCCGTTTCAAGCAAAAGTCGGTGGGGGCATTCAGGTACATTCAGGGTCTCTTCAGGTACTGGCAAA
ACATGTGATCTAATATCTCGATGCAAAGGTTGAGTTAGAAAATCAAATGCATTGTCAGAAGCATCCTCATAATTCTCCAT
CTGTCCACGAACTTCACGAACATTTCTAAATGCAATTGGTCCCCAATGGTCCACGTATGGTTCCATAGGAGGCAATCGAG
GATTAAGTCGGTTATGTCTAGCCATGATGGGGGCATCCCTTTTTACGTGGATGACAGCATCAATGTACTGTACACCTAAC
ATCAACCCAGTATAGGCAATAGCCCAAGACATCCAAACAAGGTAAGGATGTTGTCGGCACTGAAGTCTATACCACTCCAA
AATGTCATGAGTTTTCTTTGTCATATTTATCATAGTCCTTTTTCCAGCATAATATAGTCGTCGAGCAGCCAAAACAGCAC
GTAGTCGGGGTACAAAACGTTCAGGGGTCCATTCAAGTTGTTCAAAATGGTATGATCTACACACAGGGCATATTAAGCCA
CGGGTAGCTCCAGTCTGTCTCATTTGACGCACACAAGATTCACACACGATATGTTTATTTATACAAATATAATGTCCAGC
AGCATTTTCATCTCTACACACAGGGCACTCCACAGTTGGTGGGGAATCATCTAAAATATCATCATTCCTAAAATAGTTAT
AAGGTATTTCGCTAGGGCTAGGGGTACGGTAAAATAAGTTGCTTAAGCGAGTTTTTAAATCACTAAAGCTGGGGATTTCA
ATTTGACCATCAGCAGGGGGGGTTACTGCTTCAGTTTCAGAGGCAGGGGTAGGTTCTTCTTCTGCGGGGGGGGCCATTGT
TTGACTAAGGATGTCCAAGGCATTATCAACTAGTTCACTAGGTAGAGCACCAGTTTGGATAAGTCCAGGTTCATCAGCAG
CTCCACAATGCGCAGCATAGAATACTTTAAAGGGATCAACTTCATGTAACATCTTCACAGCACTTTCCGGTAACAAAGCC
TTCAGTCGTTCTAATCGAATTCTTACATTCGTCTGCTCACGTTGGTGATAAGCAGCCATCTCACTCTTACATTTCTCTTG
CCATTGATCAAAGGGAATCCATTCAGTACTTAAACTGGTCTTCTTCGCAGGGTCGTCGTATCGAGCAAATTCCAAATGTC
CCATTTTAGCTTTCACATCATTGGGAACACTGTCAATACCTATCTTACTGTACAAATCAATAAGACGCACTCTCCAAAGA
GCATCCTTCCGTCGGAGAAAAGCCTCAGGAGTAACAATTCCATTTATGGTTGCAAAAGCATTATTGGTTGATAAAACCAC
CACAAAAGGGTTACCTCTCAAAGATTTTTCCTCAAGAGAAGCCATATTCAAGTTCATGATAGCAGAAGACTTTAGGTTAT
AGAGTTCTACTACCTGTTTTGTTGCAATTTCCGGGGATGTCGTAGCCATGTAGTCATCATATAATACACAGGGTTGGTTT
CGGTAACCATTCCAAAACTCCACTCCAGGAGTTCGTACAAAGATTGGGGAATCATAAGTGCGTATACCATATACATCTTT
ATCGCCAAGTATTTCAGGC
>AC_Contig_4
GGGTAATAGATTTATGGGAGAGCAGAAATGTTGATCTCGTAATTCGTAGAATCTCATATCTGGGAGACCAGAAAGTAGTGGATGGAATTGAGAAATTCAAGGAATGGTTTGGTGACTCAATTTTAACTATAAAGAGATGGATTTATTGTGATCTTCTGGGGTGTAATTCACCAGATGATTTTATGAAAGATAAAAATCCTGTTGAAAATTGGGTAACTGAAGTCGAAGTCTGGATTGAAAAGAAAAACAGCAATACACTCGTGATGGAGACAACTACAATGTCGAATCTTACCCATTTATTTAAAGTGGGTAATAGATTTTTGAGTTCAAAATTGTATCGTGGATTCCACTCAATGGTGAGATCCTATTTAATAGAATTATCTCGATTAATAGAGAAATGCAATAGTAGGATTATTTCCCCCGGAACAATAAGGAAACCTCCAGCAGTATTGTATATGTTTGGTGAAACCGGGATTGGTAAATCGACCTTGACCGTGCCATTGTCTGTAATGTTGCTTAAAAGGATTCTCGAGAGAGAAAATCCTGAGGAGCTAAAACGTTTGAAGAAAACATGGCAGAACCATATATATACTCGTGCATCTGAACAAGAGTTTTGGGATGGATATAACGGACAGTTAATTTGCCAATTCGATGATATTGGCCAGAGAGTTGATGCGGCTAGCGCACCTAACTTAGAGCTTTTTGAAATTATTAGATCATCAAATATTTTTGCATATCCCTTACATATGGCAGCATTAGAAGATAAGGCAGACACATATTTCACATCAAAAGTTATAATAGCATCAGGAAACTTTAGAACTATCAAGACTGAAAGTCTGAATTATCCCCAAGCATTATATCGAAGGTTCATGGTTTGTGCAGAAGTTAAAAGAGCGAACAAATCAGAACAATTTGATCCAAAAGATTATTCATTTGATTTATATACAATGGATAATTGCGCAGAAAAGAAGATAATTAAAACTGTGGATTTTGATGGTCTGATAGATGAACTGATGGCTTGTTACGAGAAATCAGGTGTCTCTCTAAATGGAGTAAGCGATTGGATTAATTCGCAACTGGGAGAAACAGAAGAAGAAGACAAACCAGTGGAAGAAAACATAACATCAAAATTGGGAGATGTCGTAGTATTTAAAGATAATGAAGTTCATTTTCAGGGTAAGACAAAACAACCAGGTATGTTAAAGTCATTGTTTAATCTAGTGGTAACAACATCAGTTGCATGTGGAGTTCCCATGACAGGTATAATTTTGATGAATAAATACGCGAATGGAGAAAATCCACTTGGTGACCTCAAGAATTATTTGTTTAAGAATTTCAGATCACTGATGCAACTGCAAAGTGGAACTTTCAGTAGCTCGGGAAAGATGACGATCAAGAAATATAGAGAACAGATTCTTGATGGCAAAGGAGAATATTATGACCAATTTTTAGAAATTTTCCAGAGGAAGTATTATGGCAAGAAAGTTAAATTCATTAACGCATTACACAAGGTAGAATATGGAGTCTGGGAGATGGCGGCATTCAGTATTATTGATGACATTTATAGTAGATATGGTATAGATTTTGACATGACGAATGGTTTGCCAAAGTGGAGAACAACTAATGAAATACTTTTATTAATGCAAGAACATGATGATATGAAATTGAAAGATTTCAAAGTTTATGCAAGATTAATAGGAGTTGAAAGCAATTTGAACCCTTTTGGTAAATTCTGGAATAATGTCAAGTATCAATACTCACGATTAAATGGATTCTTTAAATGGACAGGAGCAATAATGGGAATTGCAGGATTAATATCTTTGACATACTCTATGTACCAATCAATTACGAAGAAGAATGATTATTCATCTCATCTGAAGAAAGTGAAGGCACAAAATGCAATGTATAAAGAGTTGATAAGTGCATCTACTGATGAGGGCTTGAAAGAGAAAGCACAAATAAATGACCTAAATTCCGAAGAGATATTAACATCGACTGTTAAACGAAATCTTTATAAGATGATGTTTGAAAGTAAAATTTGTGAAGATCTGAATGGAACGAGGTTTGGACATTGTTTGTTCTTAAAAGGAAAGTTATGCATCATGTCAGGCCACTTTAAATTCTACATGGATGAATATATCAAGAGAGACCCGGATTTGAAAATAGTTTTCTTTAGTATTGGTGGGTTGAAGAAATTCGATGTGTTTTTAAAAGATTTGAATTTTGAATTTTATGAATCATCCAATGAAAAGAATGCAATCACAAGGGACATAATTCACACAGTAGTGCCTACGACGTATGCACATGCAGATCTTACGCCTCAATTTATTGAGTTGAAAGATGTGAATAATGTCCAAGTTGTTGATGTTAAATTGCCAGTCTTAAGGGAAGGATACACTCAAACGCCCACATTAACTGTAATACATGCTCAGAGTACGCATTGCGCAAGTAGAACAGACGACTCTCCTTTGTTAATTGAACTGGATTGCGAAGACCAAAAAGTGCCCGTAAGGGTAAAAGCAGGTTGGAGATACAGTTTAAATACGCAGAAAGGAGATTGTGGGGCCCCCCTTATAATTCAAAATCAAAGAATTGGACCAGGTAAGATTTGTGGAATCCACTCGTTAGGAGGAAATAATTTATCATATTCAGTAATGGTTACAAGAGAGGACGTTGTTAAAATTATTAATAAGACTGTTCCTCAAATTTGTATTGTACAGCGAACAGAAAGTTGCCATAAGGAAATTTTCGAACAGAAAAGGAAAGACATACAAATTGAAACCATTGGCGAATTGACGAATCCGGTTTTTCAACCTACTCGAACAAAAATTCAGAAGTCGTTGTTACACGGAGAATGGAAGGAACCAACAACAAAACCATGCTTATTAAGACCAACTATAATTGATGGAGAGGAATTTGACCCCAGAGAATATAGATTGAAGAAATTGGGAGCTTTTCAGACGAGCATTAAAATGGAGCAAGTGAAAAGAGCAAAGGAAGTGGTTTCTTCTTATATGTGCAATCAGATTTTAAAGAGGAAAAATGAATTATCGGTGAATGTAAAGAAGAGTTATACGTATGAAGAAGCCGTCACAGGTATTGATGGTGAAAACTACATTAATTCTTTAAAGCGAACAACATCATGTGGATTTCCATTTCAACAGAAAGGATTGAATAGATTCAAATTATGGGGAAAAGAAGATCAGTATAAATTTGGCTCGGAAGAGGATATTGAAATGAAAGCGAGAGTGGATGAGATTCTGCTTGGAGCGCAGAAAGGAATTGCATACTCTCATGTATTTACAGCGACTTTAAAAGATGAAAGAAAATCTATTGATAAAAGCCACAAAACGCGTTTGTTTTATGCAGGACCAATAGACTATTTGATTGCATGTAAAATGATGATGCAAGGAATTGTAAGCGCTATTGAGCAAACACGAAATGATAATGGAATTTCGATTGGAACGAATGTATATTCAAGTGATTGGCATTTCATGATCATGAAGTTGAAAGAAAAGAGCAATAAATTTGGAGCAGGGGATTATGAAGCATTTGATGCCAGTCAACACCGGGAAGTTCTTGAAGCAGCATTTGAGATTTTCGTTATGATTGGTGATATGCTTTTTAACTATTCAGATGAGGATAAACTTGTGCTCAAAACTCTTGGAGAAGGATTGCTTTCAACGTTTATGGTTTTGGGAAAAGATATTTATCGTTGGGTACATTCACTACCATCAGGTCATTTTCTCACATCGATTTTAAACTCAATATATACTCATTTGACTTTCATTTTATGTTTCGATATTTGCTTGAAAGAGATGAATGAAGGAAAGAATGTAAATATTATGGAATTATTTAAATTTTATGAGTTTGGTGCGCTTGTGGCATATGGTGATGACCATATAGTTGCTTTCCCTGAGTTCGCAATAAAATGGTTTAATGAAATGACGGTGCCTGGTTATATGAAACAGATAGGCGTTGGTTATACTATGGAAACGAAAGCGGGAAAAGCGGAAACTCCTTTCAGGAGTTTATATGATATTTCCTATCTTAAAAGAAAGATTCGATACGCTTCAGCAATTAATAGATATGTTGCTCCTTTGGATTTAGATGTCATTTTGGAAATCCCATTTTGGCATAAAAGTTCAAAGGATGAAAGAACGCAACTGATTGCAAATTGCGAGAAAAGTATTTGTGAATTATCTTTGCATGATGTGGAAATATGGAATGAATGGTTTGAAAGACTTGATAATGCTATGCAATGTAAATTGGCTCATTTCACTAAATTCCGAAATTATGCTTCAGTCCAGCTTTACGTGATTGAAAACATGGAACCATATTAAGTATGAATGTGATCTTATATATATTGGTAATAAGAAAGTTGTGTATAATAAGATATATATATTGCTATTCATATAATGTAGTTACTTATTTAAGTTTAAGGTGCAAGATGCTACGAGGCAGCCCCTCACAAATCTAGTACAACACAACAGCGCATAACCTATGGGTGTAAGTTATGTTTAAATCGCACCCGCAACAATAAATTCAGAAAAAGATTTAATTGATTTTGAAGATAATGACGTGAATGATCAGCCAACTGAGGTTCAACAAATTACAGCTTTCGATAATGATCTTGAGGTGGAGAAGGAAGGTCCAGTGATGGAAGTTCCACCAGCAAGAGTGTATACGTCGGCTGATGTAGATGGTAATGAGCATTCTGTTAAATCATTTTTGAAACGAGAACAATTATTGGCATTTACTAATGGAACCGCTTATAAACAAAATGATTTGCTTTATGATTTCAACATTCCAACTAAATTGTTTAATGATATGGTTAAGGATAAATTAAAAGGATTTTCCTCTTTTACTGCAACTGCGGTAATACGATTACAAGTTCAATCAGAGCCATTTATGGCAGGGCGATTGATTATGTGTCATTTGCCGGTTCCAGACCTTTTAGGCTTGAGAGGTGATTTTTCTGTTTCAAAAGTTGAGAGAATGATGCTTTTGAATCATGTTCAAATGGATATTTCCCATGAAACAGATGTCACATTGAGGATCCCTTTTGTTTCTCCTTATAATTGCTATGATCTTATCGCCTCCCGTTGGGATTGGGGTAGATTAGTTGTTAGATGGTATGGAGATTACAATGTTATTGGTGCCCGATCTATTCAAACTATGATATATGGACATTTTGAGGATATTGTTCTTGGACATCCAACATCAGGTAAATTTTCCGAATTTAGAGATGTAACTGAAAAACTTGAATTCCAGATGAATACTTGCCCTTCAGATAAGGAGAAGTCTCGCTTGCAAACGAAAGAGGCTTCGCCCTTATCGGGATTGATTTCTGGTATTTCGGATAAGGTTTTACCAGGTTCTTCTGGCATTGTAAATTCTTTATCATCTATTCTAGGCTTTTCCAAACCAGCAGATAAAAATAAAACTATTACAGTTGTTAATCGGCCAGTTGCAAATTTTGGGAACGTAGATTCTGTAGATAATTCGCACTTGTTATCCTATTCTAAGTATAATGAATCTGGGCAGATTAATGATATATCAGGAACTAAGATAGATGAAATGTCGTTCGATTATTTGAAGAAAATTCCACAATATTTTGATTATTTTACATTTGATACCAATAGCAAAGATCTTTTAAAATCATATGTGATTACGCCATCAGGAACTACTTTGTCACCCATAAAATTTGGTACTAACACAAATTACAATACGTTTTCAGTAGAACAGCCTTTGCATTTATCTTACATATGTTCACCTTGTAAATATTGGGCTGGTAGTTTGGTATATACATTTAAAATAGTGAAAACTAATTATCATTCAGGAAGATTGGCTTTTGCATTTTCTCCTTTTTCAAATGCACCTGAGAGTATTAATGATACAGATTACACTTACAGAATCATTGTAGATATTAGGGAGAAGTCAGAAGTTAGTTTTACTATTCCCTTTGTTTCGCAGTCTCCTTTTAAAAGAATTGATCCGCTTGTAAATATAAGAAAGGATAAATATTCAGATTTTGCTTTTTCATCAACAGGTACATTGTCAGTATGGGCTTTAACTTCTCTAAAATGCAAATCAGAAATTGTTCCAAGTTCAATTCAAATTTTATGCGAGATATCGGCTGGCGATGATTTTTATACCACCGCTCCGATTGAATCGCACTATTATCCATTTACAATTGGCGATGACCCTACAAGTTCAGATTATAAACCACAAACTCATTATAATAATGCTTTTCACACTTATGTTCAGAGTCCAACTGAAAAGTTGGAACCACAAGGATTATTCTCCACATCGAATTTGAGTAATAAAAGATCAAAAGCTATAGAAAGCCAACCACCTTCAATAACGTTACAGGATAATCCAGTAAATAATCTTTCTAAAGATATTAATGGTGAATCTTTTATTAGCTTTAGAGAGTTTATTAAAAGAAACAACTTTATAGTCAAATATTTTCCAAAAACTGAACATGATTTAGTGGCAAGTAATAGTAAAGATTCAATTCATGTAAATACAACTATGTATTATAAAGATTATGCAATAACTTCAGGTGCAAAGCCAATCTCAGCTTATATTAGGCCACCATCAATTCAACTTTCTAATATAACAGGATCAACTAATGATGAAGCTTCAAGAAGTACGTCTCAAGTTGTCCTAAATTCACAAAATTCACCTTTATCTTTTGTTTCAGCGATGTATGCCTTCTACCATGGTGGCTTACGCTTTAAAGTAGCAACTAAAGATGAAGTGGTGATAAAAGCTTCTCTTTTATCACGAAAATTTAATGATCAATCTTATTCATCAGGAAATCAAGCAAATTTATTCCCTTTCATCAGAACAGATTTATCGTATAATCTTCCTTCAGCTTATGAACAATCATCAATAAAACGTGTTGCGGAATTCGCAATACCTTATTACGGTTTATCATTAATGGCATCACATTGGATAGATAACGAAACTTTTTATTCGTCAAAACCTAACAATGCAATAGCTTTTTCATCGACACCTATATCAGATATACATATTTCGGTTTCAGCTTCAGATGACCTTAATTTTAAATGTTTTATTGGCACACCTCCTTGTTTGGGGCGATCTTTTTTCAACTCGCAACACTTGGACACTAATAGTAATCCAGTAAGCAATATTTATCCACATAATTCATTTGTAGAGAGAGATCCATTTCAACAGAATTATCATTTTCCTCCTACAGATGATCCGTATTATTTTAAAAGTATTCCTAGATATACGATTAGTAATATTAATGCACAAAACACTAGTTATTGAGAATAGTGTTTCGCGATTGTTATAAGCTAATTTATATATATTTATATTATGAAATCACTTCTCAAAGTTTCTTTCGGATTCTTCTTTGAGATAGTAATCGAATCCTAGAATCATAATATATGGGTAAAAGTTAACCGCTCGACGGAAGTTTTCCGATATGAAGAATCTTTTGATTTCAACATATCACCCTATATATAAATTTTGAGTGGCTTTTGTTTCAAAACAAAAGTTACTTATTTCATTTTGCAAAAAAAAA
>AC_Contig_5
CTCTCCCTTGCAACCATGAAAACATCAAAGTATACCCTGACTTTTCATTGAATTAGTGTTCAATGTCTGCTGATCTCAGC
AATCAGAGTTCTAACTGGAAGCTATACAGACTTACAGACCATCCAAATCTCAGAGTTAAGACCATAAGACACTTACATCA
AGAGATAGGCACTCATTATCACAACCTCTCTTATCAATATGGAGCATCAAACAGCGACAAGCAGGGCTCAAGTGCTAAGC
AGATTACCTTTAGAAGCCAAGCAATTCCTATTAGGAAGAGACAGAAATGCTGTACAATTAGCTGATCTAAGTAATGGTAA
GACCAGGGAGAATACTGATATTAAATTTAGACCTCAAGAGAAAGAGGTAATACGGTATTATTGTTTAGCAAACAATGTTA
TCATGACAGAAGATCTGATAGCCAGGCTTAGTATCATTGGTACTATACCATTGTACATGGAATCTGGTGATGAGGATGAG
GTGCAACAAGATCAACAATCCAGATACTTTGGGGCCATGTTATCTGTTTTGACCGCCTATTGCTCTTCTAACGCTATTCA
AGCTTCTAGTTTGATAGAACATTTAAGGGGTAGTGGATTTCTACTGGCAAAAGAAGTACTAACTGCCGATCAGCTTAGAG
AACAATCCGATGACCTGTGGGAAGTGTACAAAGAGTTGGCTGGAATGGACAATACTATAGAGTACCACTGTAGAGAGTTA
ATTGTCATAGGGCTGAGTTCTCTCTTGCTTATAGCAAAAAGGCTAAGTGAAGCATCTGTGACTCAATGGTTTGATAGGAG
GTGGAGGGCACTAGCTTCATTGATCAGATGTCCCACCCATTTGTCAGGTATCTCAAAACCTGAGGTGAGTGCTTGTAATG
GTCTGAACAACTTTATGGCTTCTCTTCACAAGTGCAGAAAATCTGTCTTCACAATCATTAGAGCTCTGGCTGCTATAGAT
GAGAATAGATACAAGGCAGCATTTGATTCTATAGTAAGGAATATGTGGTGGGCTGAGGCAACTCATCTAGGTATGATTGA
CGAGCATATCTGCAGATATAATCCAGAGATCTTAGCATTCCCCGAATTCATGGGACCAGAGAAGCTGAACCTATCGGTTG
CATACCAGATCTTAATGAAGCTAAATGAAGAAGATAGACCATTCATTAGACTGCTCCTTCCTCCAGAGGAGTGTGTACCT
CTACAATCTAGACACTTCACAACATTATATGCTGCAGCTAGAGCTATTGCTACCATAGACAATCCAACTATTGCCAACTT
GCAAACTGCAAATTCAGACAGTTTGAAGTCTCTGGGAGAAAAGGTTGCAAATTATGTGAGGGCTAAGAGAGATATAGGAC
CACTGGGTGCAGCAGCTGCATTAGAACCTAATCTAACCAAAGAAGCCTATGCGGCACTACTTACTATTATAAAGGATAAC
CGGATTACAGAAGAAGGAGAAAATGTGGCTTTACCTGAAATTCGTTAACCTTACTATAGTAGCCTGTAATATCACTACAA
ATACTAACACTCTAGTATTTAGAAAAAGTTAAAGTGTACTCTGACTAATACTCATGAGTTGCCCTCCTCCTGTTAATAGG
AATCTTAAACCTCTGGTTTATCTTACTTCTGGTTTTACTGGTGGATATATAATGGGTCGCAACAGGAAGAGTACTAATCA
ACCCTCTCCTACCTCTGCTGATAAACCCCTTGAACCAACAACCAAAGAGGATGCTTTAGATCTCATAGATCAGTATCACT
CAGCTAATACTCCACTTACTGATCAGCATCTCGAGAAGTGTATTAGACTTATTGGGGTACAAGAGGATCAGTTAGCTGAT
AGAGTTCAAGAGGCTAAAATTCGGCATCAAAAAAGCAGACTACAGAAGGAAGAGGATGCCAAGAAAGTGGCAGAGCTAGG
TAAAAAAGCCACTGTTAATTTTGACCCTTCTGTAGCCGGAGCATCAGGAGTGGATATCAAAGATGCACAATCATCTGTTG
ATGTAGTACCTCCAGGGTCAGGCCATTTTGGGGAATTTGAGAAACTGCAAGCTGATGAACACCCTAGAGCTCTCCCTCTA
TTAACTGATCCAACAGATACTAGCCCATATGATATAGCCCTTCCTGATCTTGGGATCTCAGATAGTGATGAGGAATTAGA
GCTTGATGATTCTGATTCGGACCAACAACGGATAAGAGAGGAAAAGCAAGGTGCTAGGAAAAAGAAACCTACCACATCTG
TAAAACCCATAAAACTTAATGTGGACGCTGAAGATCCTTATTCCCATGTCCTTAACTACTTGGCAGAGATTCTTTCCCTA
CAAAGGGCCATGGAGGCTAAGATTCAAGGACTAGAGGATGTTCTTTATTCACAAGTATCCGTATTAGTGTCAAAAAGTGA
AGACCTTGCGAATAATTCTGCCGATCTTAAAGTTACTGTAGCTGAATTATCTAATTCAGTCCAAGCTCTAACTAGAAGAC
TAGCCTTACCATCGGTTAAAGAAGCAGTAGTCAAAAGGATAGAGCCTTCAACAGTGGTAAGAGCTGATGATGTATTTAAG
CGGAAAGTAGCCGTGACAGAGAAGAATCTTCAAGCGATTACCGAGTATCTGTTACAAGTTAAGGTGATAAAACCATATGA
AGTAGATACAACTGCTAAGATGATTTCCTCTCTAGATATGGAAGATATTGAATGGCATGCATCAAAACTAGGTAAAGAAT
TAACCCCTTGTGAGAAGAGTATGTTCTATGAGTGGGATGGAAAATCTAATGAATTTATAGCACAAGTAGCAACCATGCTC
AAGAAAAGATCTCCCTTATCTGAGAATGAGATCAAGTGTATGGAGAAAAAGCAGACTCCTTCACATACAGTTAAGAAGAC
CATAGACAAAACAGTGGGAACAAATAGGGTTAGGAAGACTAAGAGGGACATCTTGAATATGTTCTAGTTTTGTGTCATTC
ATATCATAAGATTGTGAGAAGGTTTTCATGTGAATAATCTACTTTATTTTCAATTATAAATGTAAAATCATATACGGTAT
TTAGAAAAAATTAAAGTGACAATTGATATTATGGCTCCTACACCAAAAGGACACATCCTATTCCATGGGATAGTAGAGAA
CACCAACACTGGATATACATATGAATTAAAAGTATCTCTAGGGAGTATAGCTATGTCTTGCTCATTATCAGATCAGGAGA
TCAAGGAATATGTGAAGAAAAACATCAATAAGGTTCTTATAACATTTACAGATGATCTGTTCTTGTACTTTACAATCCCG
AATATGAATACATATGGAATCATGTTGAAAGGGTATGAGGGGGTCAGGGAACATATAGCACGTGCCCTGAAGTTAAATCT
TAGAATAGCATTGGGATTACCGATGTATACCTGTTCTAGTGGGTCTTGGATACTGAGAACCTATTCCATCGCCCTTCTAG
ATCATGATGATACACCATGTATTAATTGAAATAACCTTATGGAAGCAAAACATAGGGATCCCAAATGATATTAATGGATA
TTATTACATAAGAAGGTCAGCCTTTATGTGTAGCGTGACTATATATTACTCTAACCTCTACATATGTTTCCACTTTCTTA
GGGCCTAACTTTACTTATATACAATTTAAACTAATTTTATCTATGGGTTTATTTTTATGATGTATTATTTTGGATTGTCT
TATTATGGAACGCTTTTCAGTATGATAGTAACTATCGTATGTTTATTAACTATAGAATTTCTTTCTACCACTATAACTTT
AAATTATACAACCTATTCTGAAATGATTTATTGAGCTATTTTTTtaaAAATATTGAATTATCTAAAACCAACTCTTTTTA
TTTTATTTTTAATATACAACTAACATAGTCAGTATAGCTACACTGGTATATAGAAAAAGTTAAAGTGCCATCATGAAGTT
CCTTCTAGCACTTACTACTTTTTGCTGCATCTACAAAGTGAGTTCTGGTTTTGATGATAAGGGACCTCTTAGTCCGAATA
TCACGTTTTATCAGTCTCATGGAGTGCTACTTGAACCAGCAGGATACTACTACTCTTATGCAGGAGTGTCAATTATCCCC
CTCGTGTATACTCTACCAAGTTTCAATGTTAAAGAGGATATAGGCAATTGCTCTACATCAGATCACTTAGATAAACTATA
TGAAGGTGTAATCACCCATATCAGAGATATGCTACAGTCCAGGAGATCAGGAACTTATCATATAAGACAGAAGAGGTTCT
TGGGAGCTATAGCTATGGGGGGTGCAATAATTGCTCAGATAGGTATAGATATATACAACACTTATGAATCTATATCATTA
GAGAGTAGAGTCCAAGCACTTATGAGCAATGAAGGGTTGATTAAAGAGAATATCAAGAAGATAGAAAATTCAGTGAATCT
TATTGTAGATAAAGTCAATGTAGTGAGTGTTGCTGTTAGTGAGACAGCTGCAGCTATTAAAAGGATGTCTCAGCGGATGG
ACTGTCAGGATGTTTTATTAGGACCATCGGTGACTCTTGCAGAGGCACTTATAACAGAATTACCTTCTGAGTATATGGCT
GCATTTAATGCTGCCATAGTAGGTAGAATTACACCAGAATTGATTTCTGTCAAGAATTTGGAGCAGGTGATAGTAACACA
CCCAGATATAAAGAACACCATATATCAGCAGAACCCAACCCTTGTATATGAGCTTGGTAAATTTATAACTTTATCTCTGA
ATGTTGATGAAAAGCCAAGTATTCATGGAGTAATGTATCTTCCAAAGATAACACAAAGAACCCCACATCCTGTTTACAAC
ACATATGCAGTTAACATCCTTCATAACAACCATGCATGGAGAATTAAAGTTCCAGCCCAGATTGCATGTTCTAGGGTCGG
ACATTGCTGGGATTTCGATGCATCAAAATGTATAGTTAGCTCATCTAAGACAGTATGCCTTCAGGGAGTATATCAAAATA
TCAACAACTGCATTAAAGGGTTGCACAAGGCAGATGATGATGCATGTGAATTTGAGATTGCATCAAAAGATACTGATACT
CTGATATATCAACTAGGGGCTGGTATATTAATAGGAGCTACCAACACTACTATTAAAGCTGTGAAGATTGAGCATGATGT
AATCACACCTGTTGATGAATTTCCTCCATCCAACTCTCCAAAGCTCATCACATCTAAAGATTCGGATTATATATTGATTA
AAAATGAGGTCTACAGCACAAAGATAACAGGAGTCGAGTTTAAAGTTAACATAACATTATCAGAGTTTAGTCCCAAGCAT
ACCGAGTATATACTACCTGACACATCTGCTTGGCAGCCTCTGACTCCACTCAACTTATCCTGGGACTCTTGGATTGATAT
ACCTTCGAGTTATACCTCTCTTATCTTTATTATCATCCTGATCCTAATAACAATCTTCTTAGTGTACATGGTGATAAGAA
GGTTGAAGAACAGAAATAAGAAAAACAGCAAAGAACATCCTGATTTTCTCCTGTTAAATCCACCTAGTGATTATCCAAAA
ATTAGGTAAAATGGATCAGTTCATCTTACCTAATACCTGTATGACCTTAACAATGATAGGGTCATTTCTGATCTTCCATA
CCCTATCTAAAACATGGCAGAAGATAACCCAACTTGAGGCTAGAGTAATAGATCTAGAAGATCTGTGCAAGGTCCACAAA
ATTTATCCTTGTTCCAAGATCCAGAGGGCTGAAGCTTATATACGACTTCGCTCTCCTCAGGTCACCAAAACTGCTATACA
GTATGAATCACAATACCATTAGTAATAAATTTTCTACTGCATTTCCATCTAAATCCGATGTGTCAATAGACTGTCATCTT
AATAGATAATATCATTGTGAAATTTTACCTAGTATATCTTAAAatATATATTATATCTCATATATACTTATATTAAAGAA
TTGAGACCATGATAGGCCTCAGTTTTTAAATCATGTAATAATCCCACTTTTATTATACATATATTTACTAATTCTCTTGA
TATATAATATTTTACTCTTATAATCATATACTATTGTATTTAGAAAAAGTAAGACTACAGGAAGAAAACATTAAAGTCAA
TATGGCTAAAACAATTCCTGACTCACATCTGCAGTCTCCAATTAGACCACATGAGAGAAGACTACTATTAGACACTGTTG
CGGTTGAGATACCAAGAGAAATACGAAGACTCCAAACCACTTTGCCAGTGAATCCGGAATTAATTGTTAAAGATTCTGAA
GTTACATATGGTAGAATACTAGGGTATTTATATACAGGAGCAACCAAGATCTCTGATTGGTTATCTGATGGTATATCTAC
CATAACAGATGCATCTAGTAAGGTAATTGCAGCCTCACTCTTAGAATTAGGAATAATATGGAATCACCCACCTCCTCACC
CAAGACAGGATCAGATGTTTACCTACGTATTCTATTGGGATGACCTAAGGACGAGAATGCAACTACTGACTAGAGGTACT
AATGAGTGGAAAGTATATCCGGGAACTTGTGAGATGATCCAGAAAGTATATTACTCTTGGGGATATGCCTTGTTAAAAAT
TCAGGAGGTCTGGTATGTGTATGATTATCTTCAAGTACTCATGATAACTGACACACTATGGGCTAGAGTTAACACTATCT
TGTTCAACCATATGTTGCCGTCCACAGTGCCAGGGAAGTTAGATATAGACTGTATTATAGCTTTATACAAGACTGTAGAC
ATCAAATTTGAGATTGTGGGAAATGATTTATATTCTAGTATCAAATATTGGGAGCCTATTATGTTGGGGCAGCTTATTGA
GCAGTATGATCCTTTACACTTAAGGGATTCATTCCGTCAGGTCATGTTAGACGGATTAATAGAAGAACAGTCTACCCTAG
GCGATGAGTGGGTCGAATTACTTGATGAGTACCAACTGAATGAGAACCAATTATCCGAATTATTCGGTTTATACCGGCAC
TTTGGGCATCCGACAGTAGACGAAGAGGGAGGATGTCTAAAGATCAAGAAAATTGTTGAGGCTAGGCGTCCCCCTAAAGC
ACAAACAATGAACAACTTAGTGGGTGTGTTACAGAGATCATTTATCAGTACTTTCATTCAAAAGGAGGGCAGATGGCCAA
AAGTTACCAACAGTGAGGAACTACAGAGCCCTGTATTGAGAGAAATGATCAAAAACAATGCTAGACATATAAATTTATAC
ACTTCAGAAGTCACTCTCTCTGATTGGAAGGATATTGAGTTTGGACAAGAGCTGGATTTTGATTACCATCCTGATTATAC
TGAGTTACTTGATGATAAGGCATTGGCACCTCCAAGATCTAAAGTAAGGGCAATCTACCACTCTGCAATGCTAGGATATA
GAGCACCTAAATTATTATCTAGTAGGAGATTAATGATTGCTATCTTAGAGATGTCACAGTTATCAGTTAAAGAAATAATA
GACAAGATTTCTCAACGGAAGGTGCCCAAAGATTGGATGATCATCATACTTCACGCAAAGGAGAGAGAATTAAAACTCTT
GCCCAGGATGTTTGCCTTGATGGTCTTAGAAATCAGGATGTACTTCGCGGTAACAGAAGCTAATATTAAAAATAAAGTAT
TCCGATACTTCCCACAACAGACGATGACTCTCAATGAATCAGATAGTGTTAAACGATTGCTTGGCTTTACATCCGTTAAG
AAAGATAGTGATTACTTGTCTCTGTTTGTAATGATAGATTTCTCTGCATGGAATACCCACTGGTCCCTATGGTCTACTGC
TGCCGTATTCAGATTTCTAGATCGAGTATTAGGGCTAACTGAAGTTTATACATATACCCATGAGTTTTTTAGAGAGTCAC
TGATTGCACTATCATCAAATCTTAATCCCCCAACATCAGTAGTAGGTAAACAAAATAGTACAGGGGATCCGAAGGAGTGC
AATACTTTATGGTACAATCATCATGGGGGGTTTGATGGGTTAAGACAGAAAGGGTGGACTCTGGTTACCATAGGGTTGCT
TTTGCTTGTAGAATCAGTAACAGGGATTAAGTTTCAAAAGATTGGTCAAGCCGATAATCAGGTATGTAGGCTTTATATAC
TTAAAGAGAATCCTACATTGTCTGATTCTGATTATATCAGAACACATCCTGTACAGATACAAGCAGCGGTTGATAGGTTT
TGGGAGGCTTTGAACACCTTGTCAGCAGATATAGGCCTTAAGACAAAACCCGAAGAATCTGCAGTGTCTTCTAATGTGAT
GATATATGGGAAAAACATTTATGTCAATGGTGCAAGGACATCTATGGCCAGTAAAGGAATCTCTAGGGCTTTCCCTGATG
TAAATGAGGTTTATCCAAGTACATTTACCAAGATCGGTACTCTACAAACTAGTGGACTAACTGCTTCTCATTCAGGTTAT
GATATAGTCACTGCATGTCACTATACACAAATTCTTACTCTACTGCACTTCCGACATGCTATTAGTTATTCATATCTAAC
AATGACAAAAATTCCTACTAGGATGATCTCTTGGGTAACCACACTAGATGCAAGCTTGTTATTATTATTGTCTAATTCGG
ATGCTGGAGGTTTGCCCATACAATCACTCTATCATTATCTCTATAGAGGACATCCTGACCCACTCACAACTTATACAACA
TACTTGTATCATTGTGCTTCTCACATACCAATAGCTGCAAAGATGTACTCTTATTTCCAGAAAAGACTATACACTGTCGG
GAGGGCAGATCCTGAGTTGCTTATATCAAATCCTTGCTCTACTAATATAGCATCTTACCCTTTACTGTCATCTCGATTCA
GGAGTGTCTTGGAAGAGCTTATAATTGGTATGAACAAGAATAGACAGTTGAAAGAATTATTTCCTAAGAACACCAAAGCT
CAAGATCAGAGGATATTCAATTTCCTTATGAAGCATCGGCCCTTACATCCTAGATTTCTGCACGAGGTCTTCAGATTAAC
AACAACATCTGCGAGATTAACATTCATAGCAAAGTTTGCTAATACAAGGACATCCCAACTACTTCTCTCAAAAGCTCAAA
CCCAAGACACAAACCTCCCAGACTATGAGGATCTGGATTTTTCATATGAACATGAGAAAGATCCTGCAAAGAGGTTAGTA
ATTCATGATATCGATATAGGTCTAGTAGAGTATCTACAAAAATTATATAAGACAGTTGTGGCATTGGTTCCATTAGCTAA
AGATGAGTTAATATGCCCTACTCAATTAGCAAATGATATGAGGAACTATAGCTGGATGGAGTTAACTGAGGGAGAAAGAA
TAGAAGGTGTGACTGTACCCCATCCTTGTCATCAATTTACTTTTAGTAGCAGTAGAACAGGGGAACATTCTGAGTGTCAA
GGAACTGATGAGCATATAACATATATCCTAGACTCTACCGATTGCAACACATTATTGACTACTATAGGATCAACCCCTGC
TTATATAGGGTCTAGGACGAGAGAGAAAGTGGTTGGGAAGATCTACACCATTGCATCAAATTCCAGACCTTATCAAGCAG
CAGAAAGAGCCATTACTCTCACAACCTGGTGTGTTGATGAAATAGGAAGCCTCTTTAAGTTTATGCAAGATCTAGCTAGA
AGCAGGACAGATGTACCTTTAGATGTCTTAGAAAAATGCTCTGGTTATATTGCTGGTGGATCCATGCCTCATAGATTAGA
TGATCATGTCACAAAATCTCATACATCAAACAATTTCAACATCAATATTACCTCCCACGTTTTTTGCTCAACTGATCTTA
TGGGTAGGTTTGCTAGAGGACAAGAGAATTATGTGATGCATTTCCAGGGGGTCATGCACCTGGGATACAGTCTCATACTC
ACAAAGGCAGTGTATGAGCAGTTAGTTAGTTGTTGTTATCATCTACATTACAGAGGTTCATGCTGTGAAGAAGTTATACC
TGACATCTTAATAACAGGGGATGCAGACATACCAGCCCTTCCATTTTGCCCTGAGAATCCCCTATTATATACCAAAATAA
CAGATCTGCATGATAAGAGTCTTAATGTATATCAGGGATTCCCTCAACAAAAGCACTACAATTCAGCATGGGCAATGGCG
TATATATTACTAGGTAGGATCAAATCTAAATTATACACCATAGTTGTTGGGACAGTAGAGAAAGTTGACCACAAGAGTAC
ACAATTTGGGGTTCAAGAGGTGCGTAGAGTAGGACTTGTCCAAGTGATGAGGTGGCTTGCATTATTAATATGTCTGCATA
TTGATGCATCAAGAGACTCAGTAGTGGTGTACTTGACTGTCATCCCTACTGACATTTGGAGTGATATTGCCAGTGTGTTA
CTATTCCCTGAGTTTCTTCCTCTATGTGCATCATACCTGGAACTGGATGGGTTAGCAGACATGTATAGCAAATTGCATGT
CTTGTGTAAAGCACTGAATGCCAAACTGAAGTCAGAGGTGATGACAATCCTGGAGCTCCTACGCAAGCAAAAATACCATA
TTCTAGATCATCCACCTTTCCATATAACACAAGATATCAAGTTGAGTCACATGTTAAGGATGTGGGGAAGGGAGGTGCAC
TTTAGATTCAAAGGGAAATACAAGATGAGAGAGGTAATCTCAGAAGCTCTCAAAACATACTATGAAGAAGTATCTCCTGA
AGAAGACATTGTAGGTTCCACCCCAATGTCGGCAGTCCTGATCAAAAGGATACTATGCAAGTATGGATATGAAGGTTTCA
GAGAAATCTGGTTAGATAATAAACCCATTCTAACTTATATCCCTCCAGAATCAATCCTCAGAGTCCAACCTCTAACTACT
CTTGAGGATGAAATAATGAGACAGTACCCCAGAGAGATTCCAGATATGAGAGATATTCCCGCAAATTACATCATGACACT
CAAAATGCCAGTACAGTCAGAAAATGTAAGTACTGTTAGGGTAACGTGTGAGGTGACATCTCCCATAGTAATCCGTAAGT
ATAGAAATGACCAGAGATACAGGATAGTAGGACAGGTCTCTACTGCATACCTAAAGTACTATGAGATTGTGCTGAGAGAA
GGGTGGAATAACCTCCAACACGCATTGTGCATAGCTGATGGAGAAGGATCGGTATCTAGAATGTTTTCAATCTTGACTCA
TAATCCTGTATATTATAATTCTTTAGTAGCAAAAGAGAACCTTCCACAACATCGGGGTTACCAGTATATACCGGGAGCAT
TTTTGGATAATCCGACATTATGCAAAGGAGGTATGTTAGCTGCTATAACAGGAGGTGATATTACAACCCCTGAGGTCCAA
GAGGGATTGATGGAGCTGATCACTAATGATAATGTACACATTGATATTATCACTTGCGATGCTGAAAGCAGTAGTGCTAT
GTCTCCTCTAATGACCATAAATATTCTTAAATCTTTTGTAAAACTCGCTCATCATCTGCAAATACAGAGAGGAATACTCA
AGACCTTCCTCAGTGATCCTGTTTTCAGTGCCTACATGGGTGGGTTATTACAATTAATATGGACTGAAGTTAAATTAGTG
ACAGTTGTGATGTCTTCTCATGAAAACACTGAGTGTTTCTGGGTTTGTCAGGACTTCCACCCCAAGATCTCAATGTCTCT
TATAGACACATTACCTCCATATCATGTTGTTGTGCCTGATTCATGTAAGAATGCAGTCACTCCACTAAGGCATTATTATC
AGCAGAGAACGAGATCACAGGTTCCATATCAAGCATCATTCCCAGGTGTATCCAATCTGTTATTAAGGGCAGGGTTAAGC
ATGGGATTCAGATTGCAAGGGGCAAAATCCTTTAATGCTATTACTAATCATCTATATCCATATATGAAGGACAAATCCTT
AGAACATAATCTGCTCTATTGCTTGCATGACATTACAGTAATTCTTGGAAGACTATTAAAATCCTATCAGTATGTCTACG
AGGGAGCAGCTCTTAGTATGGCTGGTGGGGCATTGATGTCAAGATCAAGTGTCATGCATCAAAACTTTGAGCTGTATATA
GTAGCAGCATTTAATATTAAGACAGCATTTGCTCTGTATAAATGTAGCAATAATCCGGAGCAATTAAAGCGTAAATATGA
ATATGCCATGAACAACAGCATCAGGCTTCATGATGATTATGGTAAGGTGATATACACATATCATCCTACAAATAGGATGG
AGTGGGATAAGGCATACCTGAAACATATCTGGAGAACCGTCGGATGCCTAGAATATGAATCTAAAGATAAGAAGAAACCA
GCACGTAGCCGTAAATAGTATATAGAAAAAGTTATATTGCCATACCATACCTTGTAAATAAGCATTATTCAAACTTAAAT
AATGACTACATGTACGATATGATAGAAGAATTTCTAACCTCTTGTATATTATACCTCGATAGATTAAAACATGTATTCTT
AAATCTTGTATATCTCTACGTGTTATATTCAACCCATTAGTATAGTCATATTCTTATCTTTCTGATGATTATGGTCTAAT
ATTAGCCAACTACCATGTTACAACATGTACCTAAATAGTTAAGATTTGTAGTGTCTATTTTTTCCTAAGTATCATACAAA
GTATTTTATATTTTTGTTTTTAATTCTTATTTATTGCTGATATGCCTGGTTAAGGAGGTTATCAGGTTATTTAATAAATC
ATTGGTGTATTTATATTTGCATTTTAGTAGGTGTTCAGGAGGAGGTTTGATACCTCAAA
>AC_Contig_6
AAAGCAATAAAAGCATGATAGGAGAATCCTCTGTGTGGCATATAAGTACTAACATAGCTATAAAGTAGACAATATATGTT
ACTACACAAGAAAACAAAGAAGATTCAATCAAGCATTTACCTAAGAGAGTAACCTCTATTTTGAATAATAGTAATTTTTG
ACTCTCTTAGTGATGATTCTCGTCTAGATCCAGGTGGTCTTATGCTCGTCAACTATGAGTTTTTCTAAATTATCACCTCA
GCAGGTCATCATCAATATCCAGTCTGTCATCCATTCTCTCCATCCACCTGTTCATATCCTCTATTTCAGCCTCAGATAAA
AGTCTCTCTCCTACCCCTATGTCCTCTGCTATTGGACCAGCATTCTGTGCATAATCTGTCAAATCCACAGCTTGCTTATA
ATCCAGCCCTCCTACTAACCTCCATGCTTGTTTCAAGTAGATTGATGACCAGTCCTTTATGTCTGTGATCTTATAACTGT
ATATCACTACCTTATTCTTATCCTTGATGACTAGTGGCTCTGATAGATGAGCTGCCAATTTTCTCTTGATAAATGCAGTA
CTGTTGTTCTTAATCCTATGAAGTAGACCGATAACTTGTAGATTCTTTATCCCTAGGAGGTATCTTTCTATGCTTCTATG
AGTGGAATCATCATACGTTACTGCTCCACTAAGAGCATGATTCAGTGGTTTCCCACAATAAGCAAACTGCAATCCCCTAC
ACACTCTCTTTACACATGTGAACAGTAGCTTCAGCCCATCAGCTACATTTTCCTTGATTAGCTTGCTACGTTGGAACACT
AGTGTTCTTCCAGTCAATATGAAGAAGGAGTGGTATACATTGTATGAATAGCCCAATGATGTACTCATGGCGTTAAGCTG
GTTAGTACATTGTGGATAGTATGATTGAATGGGTTGTGACCAACTCCTCCTCTCTCTGACAAAACTGTTCAGGGTGTCCA
TAAAGGATAGTGATGATGCAGGGAGTCGGACTGTAAGTAATGGGTCATCTGCTAATATATGATATGGAGTAATTAGTTCT
AGCCCAGAGCAGACCCAGAAGCATTCATCATTCTCGTAAGAAGAGAATGTAACAGTGACAAGCCTGACATTTTTCCAGAA
CATTTTAAGGTACCCACCTACACATGCTGTTGTTAGTGTATCCTGGCAGAAGAATTTGATTATAGCCTTATCTATATTAC
ATGTTGATGCTATCCTACATACTGACTTGACAATTCCCATCAGTATGTTGGGTTCAAAGGGTCCCACAGATTCCGCATCA
CAGGTAATCAAGGATGGAGGCTGCTTCCCGCATGTTGAAGTGATGAGAGCAATCAAGTTAGTCACCATGGAATGATCTGT
TAGGTCTCCTCCTGTTGTGACAGCTAACTCACCCCCTATGATCATGTCAGGAGCATCTAGGAATGCCCCAGGTATATACC
GGTATCCTCTTTGGATTGGGAGGGTAGACTGGTTTACCAGAGAGTTATATATTATAGGTTTCTCACTGATAATGGATAAC
ATACGACCTAGAGAGGACTCTCCATCAGCTACACAGACACAATGATTACTTAACACCCAACCCTCTCTAATTATGATTTC
TAGGTATTTCAGGTGAGCTGTTGACACTAATCCGACTAATCTGTACATTTGATCTTTCCTCAGCTTATATCCCGTGCTAT
CCTCCCCTACATATATCTCTATACTCCGTGTTTCTATCTGTACTGATCTCTCAGGAAAAGATATCTGGAGAGGGTAATTC
CCATACAGATTATCTCGTTTGGGTTTGCTTCTCAATACTGGTGTCAATTGGTTTAGAGTGAAGCTATAGGGATCTTCTTT
CCTCAGCATTGCTTCAGGTGCACAGTAAGCCAGCTCTAGGCGTCTCTCTACACAGATATAATGATATCCATCATAGCCAT
GGTCTTTTAATATCCTGTAGTCAATCATAGCTGCAAGAGACATCGGAGCTACATTGGCTGGAACCTTGTGGACCTTGTAA
TATAGGTTTAGAGCGGACTCACACAGCCTCCTGATATCATACTTCTTGTTGGAGTCATAGTAGATCCCCCTAGCCCACAT
CCTGAGTACCATCCCAATTTTGACAGTAGGAGTGATATGGAAGGGAGGATGGATTGTCCATTGCTGCTCATGTAAATCTT
CTATAAGAGCATTTACTTCCTCTATCAGCTTCATGTTCAAAGCTCTATTGATTACATGTACACGAGAAAATGCATCAGGG
AGACCATCTATCCTCAGATAATTCATGACATAGGGTAGTACTTCTGGTAGCATTATCAGGGAGGCAATATCTTCCCAGAG
CTCATAGGGGATAGAAGAACAAAATAGCTTAAGGTCATCTAAGTGACTGTCTATATGGAGGACTAATAGTAGAGCTAAAT
TCTTTATAATACTAGGTAGCCCAATCCTGTAGATTTCCTGCACACCGACCATACCACTACGATACTCAGCCTTTTCTGTT
GCTCCTAAGCTGAGATTGTTAACCATTGTTCTCAGGCGCCCTAGTAATATACAAGCGAGTGCCCATGCAGGTGGAGTACT
GTTCTTGATGACAAACCCATTGTATACACTGATGTGTTCTCGGGACAATATCTCCACATTAGCATAAAGTAGTGGATTTG
TCCGGTTAGTCATGACTCCAGGAGCTAGTTGGTCATGTGTGATCTTTATATCCGGAATAAGCTCTTCACAGCATGATCCA
TTGTAATGGAGATGGTAAGAAGCAGCTAGCTCATTCCCCTGTGATGCAGAGAGATTGATAAGAGCCATCCCATAATGCTC
TAACCCCTGGAAGTGCATAACATAATTGTCAAGACCCCGAGCAAATCTACCCATATTATCAGTAGATAACAGTATATGAG
TTGTGATGTTCACCAGGAAATTGTTTGCTGTTCTATTTTTAGTAACATGGTCATCTAGCCTATGGGGCATGGTGCCACCT
GCTATATACCCGGAGGTCTGCTTTAATGTATCCAAGTCTACGTTTGTCCGTGCATCTGCTAGCTCCATCAGGAAAGAGTA
CAATGTCCCGCCTTCATCAACACACCAAGTGGATAGAGTGACAGCTCTCTCAGCAGCCTTATAGGGCCTCAGACCTGACA
ATACAGTGAATATCCTGCCTGCAACCTTTTCTCTGGTTCTAGAACCTACAAAAGGAAGATAAGGACCCCTCTTAGTTAGA
GCGTGGATGGGATCCTTGGTTACAGGTATATACACTATAAACTCACTACTCCCTCTACAAGCTGTATGGGTTGCATCAGA
TACACTAGTCATGATAGACTGATGTGCAGGATGGGGTACAGTAACTCCTTCTATCTTCTTCCCTTTTGTGAGGGCGGTCC
AGGAGTAGTCTCTCATGTCCTGTGCCAAGATGGTAGGGCAAATCCTCTCTATGACAGGTATGGATCTATTGATCTCCAGA
TATAGATCTCTCATGAACTCTATTTGATTGAGATCTACTGCTGCTAATGCTTGGTAATCACATGAAGACTTGATGTTGTA
GTATCCATCATCAACCAACTCAAGCTCATCATAAGGGAGTATTCCTTTATCCAGGGAGAACATCTGTCTGGCAGTCTTGG
TGTTCGAGAATTTAGCTAGGAATGTTAACCTGGTGGATGTAGGTGTAAGGCGGTAGATCTCATGGATAAATCTAGGATGT
AGTGGACTTGTGCCTACCAGATATTCGAATAGATCTTTGTCCCTTCTAGCTGTATCCTTCGGGAACAGATCAGAGAGCAT
CCTGTTCTTTGTGTTCCTGATTATAGCTTGCTCTAATAGATTCCTGAACTTAGATCCTAATAAGGGAGGTGTCTTCAAGT
TAGTGGAGCAAGGATTGGACACCAAGAGCTCAGGATTTGCCTCTCCTAGTTTGTAAGACCTAGTTTGTAAGTAAGAGTAG
ATCTTTCGAGCAATAGGGATGTAATGAGCAGCTATGTACAACATGGTGGTATAACTGGTTAATGAGTCTGGGTGGCCTCT
ATATAGATAATCTAGCATATTCTGTACAGGTAAACACCCCATATCAGCACCTGTCAATAGGACAAACAATCTTGCTTCCA
TGCTTTTGTACCAACTTACTGCATCTCTAGGTAACGCTGACATAGTGAGGTAAGAGTACTTCATAGTATGTGAAAAATGC
ATCAGTAACAAGACCATAGAATAGTAGCATGGTACAACAGGATTGTGGCCCTTGGCAGCTGCACTGAGTCCAGCTGATTG
AACAGCAGCTACTTTAGCAGTCATACTTGGATACTGTTCGTTGACATCCGTGAGAGCCCTAGATATCTTCTTGATAGACT
GAGACTGATAACTACCATCTACTATTATCTCCTTCCCATACACCATGCAAGTAGAGGATATAGCTGACTCATCATCTTTC
ACTTTGAGGCCTAGATCTTCAGCAACCTGCTTTAACGTAGCCATAAATAATGTAGCCTGCTGATTCATGTGATCTGAATG
AATTCTGATATACTCATCATCTGATAGGCCTGGATCTAACTTAGGTATATAAAGCCTACATATCTGATTATCTGCTTGAC
CGACTTTCTGTGCCTTGATACCAGTTAAGTGTTCTACCACCAGTAGTATACCAATCGTCACCAGAGTCCACCCCTTCTGC
CTTATTCCGTCAAATCCTCCTTTGTGATCATACCAAAGGGTGGTGCATTCGGCAGGTGGTTGGGTTAGCAATGGGTTCTT
GCCTTTCAGTGTAGGAGGAGGATTATTAAAAGATGCCAAGGCTATGAGAGCATCGGAAAAGAATTCATGAGAGTATGTGT
ATATCTCCTCCAATCCAAACAGATCGTCCAGCAGGCGGAAGGTATAATCAGTAGACTCCTTAGTCCAGTGAGTATTCCAG
GCCTTAAAATCTATCATGATGTATAGGTTGATATAGCTAGATGTAGGATTTGTTTTGGAGAACCCCATCAATCGCTTTGA
TAAGTCAGACTCTGATAAGGTCATAGTTTGCTGGGGATAAAACTTGAAAACTGCATCTTTTATGTTCTTTTCCGTGATAC
TGAAGTATAACCTTATATGCATAGGAAGTAGAGCAAACATTCTGGGTTTCACCTTTAGCTCTCTCTCCTTAGCATGAAGC
AGTATGATAAGCCATTCTAGAGGGATCTTCCGCAGCCTTACTAGCTCAAAGAGTCCTTCAATGTCTATCTTCTGAGTGTC
TAGTACCTTCTTAAGGAGCCGTCTACTGCCTTTAGCAGGGGGAGGTTTATAACCCAGTGCATCCCTACTGTAAGCTGAAG
CCAGGTCAGATCTTGCTGGAGCAATGGATTTATCATCTATGATAGCTGTGTAATCCAAGCAGTAATCAAAATTTAGCTCC
TTCCCTAGTTTCAACTTTGCCCAGTCCAATAGAGGAATATCATCTTGGAACAGGTTCATATGACGCACATGTCCCTCTGC
CATGCCCTTAAGGATTGGGTTCACTATATCCTCTAGATTCATTATCAATGGCCATCTCCCTTCCAGTGCGATGAAGCTAG
CACAAAACTGTCTTATCAGGGCACCATGGATCAGTAGGAGAGTCCTCTCATTTGGCACTGGGCGATTCCTGATTATATCC
TTGATCTTCTGGCACCCTTCCTCTTCATTTACCGTGGGGTGACCCCAATGGCGGTACAGACCATATAGCTCAGTTAGTTG
TGATGTATTCCACTCTCTACTGTCTAAGTATGTCTGTAGGTTCTCCACATACAAGAACCCATCATTGATTGCTCCATCAA
TTATCTCTTTATAGAAGTTAAGATTGGAAACAAAAGGGTCATTCAGTTGTATCAACTTACCAAAAATCACGGACTCAAGG
GTCTTTATACCAGTGTAATGATTATTCCCGTATTCCATGAACTCTTTATCGAATATCTCATACAGTTGCGCCAATGTCTC
ATAACCAACCTTACTAGGTGTGGCATCTGGTAATAAGTCATCAAATATCATGGTGTTGACACGAGCCCAGATTGTGTCTG
ATATCATCATAACCTGGTTGTAATCTAGGACAAAATCTACTCCCTCTCGTTTAGCAATCATGAAGGATCCAGACAGCCAG
ATATCACTGAACAAAGTCGTTTGAACCGTGTGCCTCTTCCACCTAGGACTCACATGTCCTGCCTTTACTTTGGCCCCAGT
AATCTGCATAATGTTCTTAATGTCCTCCCAAAAGATGGCAAGAGATAGTAACTTAATATGTAATTCAGGAGTAGGCGGCC
TCGTCATGGTTGTATCTGGGGCTAGATGTTCTACTATGCTCCTGAGAACTTGGTATGAGCAGTCTGCTGATAGGGTGTAT
TCCTCTGTCACCCAACTCATCTTGTTGACATAGAACTGGTAGACTCCAGCAAATATCATGCCATATAATCTTTCTGAGTG
TATCTCAAATGTGTCCTGACATGGTAGCAACAGCTTCAAAGTCTTGTAATGAGGGGGTGAATTAGAATCCTTTGATGCAT
TCAATAGCAGGAGTCTCTCATCAATCCTAATGGGCGATTGGAGATGTGCATCTGGTATAGCCTCCATGTTGGTGTCATGG
ATGACTTGAGTTTTTCTAAATCTATCTCTCATTAATTTATATTATCCAAACCATGTACAATCTTCTTTATTCTATAGCAG
AGATGCTAGATCCTCTCCAGTAACAAGTCAGTTTGAGTATTACCAGATATTATCTGCAATATACCAAACACTTAGCAATT
TTAAACGCCAAAAGAAGTGATGTGGGGACTGCTACACACAACCCAAGTCCAATCAACTGCCATTGTATCACCTCAGATGG
TCGAGGTCGCTCATGTAGGTCTTCAACTATTCTCTCTAATTCTTCTAATCTATGGCTAAGTTGAATGATCCTGAGCATGA
CCTTGTTCTCCTGAGTGAGAGCCATCACGGATCACTTACTTTTTCTAAATATTAATCTGGAGTGGATATGGAGCAACATT
ACATATCAGCCATACAGGACTACAATCTTTCCTAATGTGTGCATTGCGGGTGTAGTTGTGATCTCACCCTCTCTTACTAA
CTCCTACTCATACCTATGGGGAACAGAGGATGCTTCCATCAAAATCATATCCTTAGACTGTGATGTTGCACATCTTTTCC
GCAGTATAACCACCAGTACAATAATACACAGGATGATCAATATCACCCCACACAAGCCACCTATCATTGAGTACTTTACT
GTTGGTATTTCGATCCATGATATATTTGGATCAAGATGACTAATGGGTGCCCAGGAATCAGGTAACTTGTATATATCTTG
CACAGTAGGGTAAGTCAAATTCTGAGTGTTATATGTTATGTTACTCACATAATTGGTTATATGAGTTGTATATATCTCAC
CCCCATTCAGAATATAATCATGATCCTTACTCGTTATAAAGCGGGCTGTGTTGCTTGCACTCATGGGTGACGATGGTGTC
AGCCGTCCATCCAACAAGGAATAGGTCACAATATCCTGTTGAGACCCTCCAATCAGAATACCCCCACCTGTCTGTACTAT
GATAGTATCATTCAGGGTTTTTGAGACAGATAGCTTGCATGATGTCAGTGAGCCAGTCTTCATCCCCCTTATACAACTAT
TGTGGTTGATTTTGTTTCCCTGGAGACATACTGCCTTTGAGAGTGTCCTCATACATCTAGAAGGATCAATCTCCCAACAA
GTGTATTCATCCTTACATACCATTTGAGTAGGTAGTTCTACCATGTAATTAACATTATCTGAGATAATGTTTACTGAGTA
GAAGGTGTACAAAGGGGTTGGATTATCTCTGATTAGCTTGGGTAAGTGTAGTATACCCATGAGTGTAGGCCGGTGATCAA
ATATGGTGCTAGTAAGGACAACAGAACCCAATTCATATAGAAGTGATGGGTTTTTGGCATACAATGAGTTTCGTATGGAT
GGATGAGTTGCCAGTATCTCTCTCAATGCAGAGGTGCTAATCCGATTGGGATGAATCCTCCCTGACATAGCAGCATTGTA
TGCAGCAATGAACTCAGATGGAATAAGTGTAATGAGAGATACTAGGGATTGATATCCAACTGAAGTATAGAGCTCATCAC
AACCAAGTTTCTCTGTCATTGCATGTATAGCTTCTGCTTGCTCGCCTATGATGACAGCCAGGCGGTTGATCTTGTCTATA
ACCATATTTTGGGATGCGACGACCCCCCTAATCTTGTTTCTAATAGCAACTTGGTTTGTCCTCAGTGCCTCTAAGGTGGA
CTTCATTGACTGCTCTTCATAGGTGTTAAATGCTGTTAATAGGGAGTTGAGTCCCAAAGCAATCGGCATAAATAGTTGCC
TCTTGGCCCTTGATGGCACTGGCCTTGGGCTAAGTACTTGCCGGATATGAGCAATCATGTCCTCCTTGAGCTCATGAAGA
TGGTTGGTAGCATTGCATACCCTTTGAGATCCAACCAGAGCAGGAACTGTATAGGCAAAGGGTATTATTAGAGAACCACC
ATAAGGTAAATACATACCTGATGGTTCTCTAATAACTCCCGCTTGCTTATAAAAGTGAGGTTGCTCAAAAGTCTCGTACT
TCTCGTGGATCTGAACATGATTTGCCAGGTCTATATTCGGCACCACTGTGGAGGTGGACAACTGGGTGATTACCCCTAAG
ATCAACACATATACCATGTAAGCCATTCTGTTCAACAGATAAGACAAGAGTGGTAATAGTGATAAGGACCCAAATTGCTA
TTGTGAACCAGTACATTCCTGGATCACTTGAGTTTTTTCTAAATTATAGTGTATATGTAGATATAGAAGAATATATATAA
AAAACCAGGCCAAAATGTGGTTAGAAGACTATAAAATTTGACCATTATACGAGATATTACTACATGATTGCCGTTATCTT
ACTAAAGAGATATACTCAACAGCCTCAATAATTACTACAAAACAGGAATTCATAGCTATATTTCCTGGTAATTGTCACTC
TCTATTATGACATAATCATATTCATAGAGTACATACTTACCCACTTGCAGCTCTCTATTGGATAGTCCCAGATTTTTGTG
GAGTGACACTTTCATGTTAGCATGTCCATTTTGAGGGGAGATGGTGTAGCTCAAGCCATGTGGACCTGGACAACCCATGC
TGATATACAGATACCATTCAGTAGAAAGCACTGTCTCTATTTTGTGGGTGCATAGCCTCAGTGTATTCTTCAGATCAATG
ATGGGTGTCTTTGGCATAGTCGCATAGGTGCCTATGATCTTTGTACCTGAATAAGTGAATCCTGTATTGGCATCTCTCAC
TTTGTATGTAAGCAGTAGATATGCCCCTGGTGCCATGGTATCCTGTCAATGATGACTTGAGTTTTTCTAAATGTAATATT
GTGTTAGATATATATGTGCATAGAGAATGTTGAATATATAGATGAACTTAATAGTAGAGTTACAAGAGGGATAAAACTAT
ACACAAGTTGTGTTATATGATATGGATTATATCTAAGTAGTAATAATATAAGTGTTATTTCTTCTTTTTCAAGAATGATG
GCTTGTTATACACTACTGATTTGGAAGTAGACGCCTTACTTTGATCCTGCACCGTTGCAGGTTGGATCTTCTCTGATGTT
CTGAGGGCAGATAGAGCTGCACGAGCTCCATTGGATGTCATCAGTGACTCAACTGCTAACAACTCTGCATGATCTTGGGT
GAGCTTGAGACCTAGTTGGGCAGCATACTTGATGATGTCACAGACGTTGGTTGTCTCAAACATAGATGTTAGGATGGCAA
AGTTCTCATCAGATGCATGAATAGCATGGTCTGTAATAAGCGTATCATAGAGCTTTTGAAGGTTGGGTGTATGTATCACC
TTACTTGGAGCTCCAGTAGTGCTAGGAAGGGGCTGCCCTTTAGGTATGTCCTCTTTTGCCATGCCCAATCTCTTCTCTAT
AGTTTGAACAGATGTCTTTGTGGAGCTAGCAATAGCCTCTATGTTGCTGAGTCTGTTCTTTATCTCTGTGATATCAGAGG
TAAGAACTCCTATGGCTTTCTCCAAATTATCCACCGATGTTATGAGATTAGACTGAGATTTTACGGCTGATATTAACTCA
TTCATTCTCCTGATCAGGGTGTTTAAGTCTGTAGTAGGTGTTGTAGCTACAGGATGTGTTGCAGGATTAGGAGCATCTTC
AAAACTGGGAGTGGCAAGACCAGGATCTTCTTCATGGTTCTCAACATTCTCAAAACTAGCATTCACATCTAGAAGAGGAA
TCTCATCAAACATGTCCTGAATATCTGTATCAATATCCTCAAACTCTACATTCGCAGTGAAGTACCCAGAATCATCAACC
ACAGCTGTGACATATGCTTTCTTGGCCAGATCTGATGCACTAGGATTACCTACTACCATCTCTCTAAGCCTTCTTATGAG
TGTGAGGTCCCTTGGGTTCTTTGTTACCTCACTGTATAGCTCTAGCACCTCATTGTCCAAGCAAAGTGTGGGCAATTCTC
CTACATCAGGGATGTTATACTCTGACAATTCGTTGACTACATCTGCTTTCAGCTTGTGGCCTACTTCTCTCTTACTATTA
CCTTTCCCCTTCATGATAGACTTCTTCTGATGCTTGGGCATGATGAGAATAGTTGGTCACTAATTGGTGTCACGGATGAC
TTGAGTTTTTCTAAATTATAGGGGGTATGTGTTAGTAATACAATGAGTAAAGTAGAGATTAATATTAATAATTGAATACA
ATACAAGATAAATGGAAATATCAATAATATAAAATGACTTAAGTCTAACTGGTCTTATAAATACATATCTAGGTCCGAGC
TACATCTGCAGCATCTTCGAATCCCGGGTCCTCTCGAGGAGCTTCATGCCCACTACTAAGAAGCATTTTGCCTGCAGCTG
TATTTAGCATTGGGGCAATAGCTTCTGCTGCATTCAGGGCACTCACCTGGGATTTAGCCACCATATGAGCAGTCACCTTG
GCCGCAAAAGCTTGAAGCTGTGGATTTTCCTTCACAACGAAATTACCCATAGAGGGGTCAGTCATTTGTGCAATTGCCCT
AGCTGCAACAGTGTACAACCTGAAGTTCTTAGCATGCAGTGCTTCCAATTGGGGTTCATCATATAGCAACTTTATGTAAG
GCCTATCCTCAGCAGGCTTCTCTCCAAGTACTTTAAATGCTAGAGCCATTGCTGACTGCTCTGGTCCAACAAATTCAGTA
AATGCTAATATATCTGGGTTGTTGACATAAACATGATTTATGATGAGGTATATGTGGTTCATCTCAGTATACTGCATCTG
CTTCACCAGCATAGCAAATACATTTCTGTACTTACCTGCCTGCATAGCTCCAAGTGCCCTCATTGTTCTGAAGATACCTG
CTCTCAGCTGGTGTCTAGATGCAACAGCATTATTCAAGGAATTGCACACAACTAGATTAGGGGTGTTGATACCAGTAGGC
GTGATCTTCCGTGCTAAGACACCAGCTATACTAGACCACCTTGCTCTGAACCAGGGCATGATAGAAGCAGCAATTAACCT
CTTAGCTATGAGGAGGAGGGTACTTAAAGCTACGACAATGAGAGAGGATGTGGATTCATGTCTTTCAGCCAACTGCATAG
CATCTGCTAGTGCTGGCCAAGCCTCATCTGCCATTTGAACTAGTGCTTCTTCAGTGATCTCTTCCCTTACTATCCTCATC
CCATACTCATTACCAGCTCTGATTATACCATTGGCTGACAAATCATTAGATCTTGCAAAAACGGCCAGGATAGTTAGGGG
GCATACAAGAGTATTGTCTAGATCAGGATCGTTCAGGTCAACTATATCAGGATCTAGATATAGACTAGAGAGGGCTACTA
TACACATATCTGCTACCTGCTTGTCTGTACATATTACATTGTCTGGTAGGGCATAGTAAGTCACTTCGCCCCTCTCAAAG
TTACGACCTGCTGCTGGGTGATTTCTATCAGGCAGTAATTTGCCAGACAGATGGGTGTCCCTAATGAGATGCCTGTTGTT
AGATTTCAGGAAGGATTCATGCGATTGTGGAAGCTTCTTCAACTCCTCACGCCTGCGTACAGACAGAGCTTCATTCGGTT
GTCCAGCCATGATTGATCAAGGATGACTTGCATGTTTG
>AC_Contig_7
GTTAGATTACAGCCAAATCCTAATGGTCCATGATACCGTGACTTCGAGATACTTAAGCTACTTAGCATGTGATTTGTCTC
TTGTATTTAATTTACCAAACTTACCAAGTACAGAAGGATTATTAGCATTATATTCTTGGGGAGATGAAATAATAACTAAG
AGAGGGAATGAGGGATACTCCATTATAAAACGATTAGAACCAACATGTGTTGGAGTCCACTTAGATCGTTATGATACATT
GAGCATTTCTCACCAATTCTTTGAAGAATTATCGAACGATACTGAGTCCTCTGAAGAAAAAGAATGGATTATTGATTTAT
ATAATTTAATAGACAAGTATTCTAATCATCCATCATTAATATTTGAATTCTTTGGCTGTTACAGACATTTCGGTCATCCA
ACGGTTAATGAAGAGGAAGGTTGTAACAAGATGAAAGAGCACACAAGGAAAGTTGTTGATATAGATACCAACATGGTTCT
TCAAATTACAGGTGCATGGAATAGATTTTTTATCATAAACTTTATTAAGAAAAATAAAAGATGGCCTCTTTGTAACACGA
CTTTGGATCCAGAACATTTATTGTATAGAATGATCCATGAGAACATCACTCATTTTGATGAGTATATGAATGCTATTACT
TTGGAAGACTGGGGAAGTATAGAATACAACCAAGAATTTGAATTTGATTTCTATCCCGATTTTCTCGAGTTATTATCAGA
CAAGTCGTTATCACCTTATTTACTAAATTGGTCAAGGGTTTATAGTCAAGACTTGACAAATATTAAACATTCTGGAAGAA
TGAAAGAGTCTCGGCGTGTATTGATGGAGATTCTTAGTAGGAAAGATATTGAAATAAGACTAATATGTAAAACCATTCAA
AACCGAAAAGTCCCAGATCACTGGAAGGTAATTGGACTACATTCAAAGGAACGGGAATTAAAAATAAATTCCCGTTTATT
TGCTATGATGGTTCTCGAAATGAGATTATATTTTTGTGCTACGGAAGCCAACATAGCTAGAACAATCTTCAAGTATATGC
CTTGCCAGACGATGAGCTGGTCAGAAACCGAATTATTGAGACACATTCATCATGTCACACAGATAAGTGAAAATCAAGAT
TTTGTACCTATTACAATATCACTTGATTTTGTAAAGTGGAATAACAGAT
>AC_Contig_8
GTTCGATGATGTTGTCACTAAGCATGAATGTAGACCCAACATCAGGGTAAATTTCTTTACACAAGTCTATATCTCATCTG
ATACAATGGGAAAATATTCAAAAAGTCTAGAAAATTACACCATTCATTTTCAAGGGTTATTTTTATCCGGATTATATGCA
ATTCAATTTCTACTAGGTCATAAACAAGATCTAGCGAATCAAAGAGTTGTATTTCATCAGCATATAGCATGTGTAGACTG
TTGTATGAAGATAGATGATGTTTACTTTGATAGTTGTGAGCATCCACCTAAGTTGAATCAAATGAAGAATTGTCGATTAT
TGTATTCTGATATTCCAGATATAAGCAAG
>LD_Contig_1
GAATATTTATGGGATGGTCTCCGTATTTTATTGATTCCAGTTTGGCCATGTATTACATGTCCTCTGGATTCAGTCAATAT
ACAGGGAGTCTCGCATGCCGATATTGCATGGTCAATGCCCGGGCAATATGGGATGAGTCGCAAAGCCTTCTCAGATGTTC
CAAAGACATAGTAAAGTATGCTTGGCGAACAGTCTACGGAGCTTCTTCGTATCTATTCGAAGTATATCGTAACCTTGCTG
TAAAAATAGGAAACGGTATATATTGGATAGCTGCAAAGATCTGTAGATTTTTCGGCATTGAAATATCTTTACAAGACCTC
TGGACAAAAATAAAACCTTTTGTTTTCGGAGCTGCAGGAACTGCTGTATTAGCTTCCCTCATATGGGTTGCTTTTGGCTG
TTTCCTCTCAAAAGTAGCATCTATTTGGTTTAATCCCACACAAACTGAAGGAGCTTACACTGGCCAACCAGTGAAAGAAA
CTTCACGTTCAATTGTTAAAGGAGCGAAAGCTAAGAAACAAATTGTAAAATGTGGAAGACCGGTAGTTACTTCTTTCGTA
AGGAAACAAAACAGCTCTTGTTTACTGTGCAGAGCAAAACCTCTTCACAAAATCCAGGATTATCTAATTTTAGAACATCC
AGGAAATACGAGGGCGTATTTAATATGCCCCGCCGAACATCGCCAAGAAAATTCTCTGGATAATATTGACGATTTTGGAA
AAGACTTGCATGCCCTTTCTTATCTATTTGATAGAGTAGAGCCTACTACAGGCTTCTTTTGGGCCCAGCAAGAATACGAG
GAGGACGGAACACCTTGTCATCCTTATATAGGATTTAGCGTCGCTGATGCTAAATTTGTACAATGGGACGAAGATGAATA
TTCCATAGAAATCCAAGAAACCATTTATGGAAAGAGATACCAAATCGAAATGGCCATGGGCCTGGACGAAGATAGTATTG
ATGAATTCCTAAATTGGTATGAAGATAATGTTCCTACTATCGAACATAAAAATTGGAAATTAAATGGATATATTTCTGAC
AAGCGACTTGTTGGAACTCTTACGATTTCGATTACAACAACGCAGAAATCGCAGGAGGGCCTGCCAAGCCGCCAGATCGA
ACATGTTATTCAATGTCCACGATGTCGCGAAGAAAACCAACACTTCTGCGAAGACAAAGAAAAATGTAAGATCATTTGTG
TAAATAAATTATGTCAAGATCAAGTCTCACAAACCGAACAGATCAAAACAAAAGCAAAATCTGTTAAGCAACAAGCGGAT
GAAGCAGCAGAACAGCTTCTACATTCACTTCAAAAGAACATCCTAGTGACTTGTTACTGGGGTTGTTCTGAACTCGGCGA
AAGAAAGGTCGACTGGAATCAGTGGGCCGATTCGAATCGAGGGACAACAAAAGGACTGGGTTATCAGAATACTATTATTT
CTGTTGCTCACGGAACAAAAGTTGGTGATTATTTCCCTGTGAAATTTTCTGGAGAAATTATGACCGAATTTGTTTGCGTT
GCAAAAGTTATAAAAGTAGATAGACCTGGAGATAAGAGCTATTCAGTTCTAATTTCCAAAACCCAAGCCCTTGAGCTCTT
TGAATCAGTTCCAAAGAATTATTTAGTTAAACAATTCTCTTCATTATTGGATACTCATACGATGGAGAAAGAAGACCTTC
TTAAGATGCTGTCTAGTTATAATCGTGTTGCGTTTAAACCACGCGACATTATTTTTATTGGTACAGCTACTTACGTCGGT
GCTTCTTCCAGAATTATTGACGATAAAATTCAAGATTCAAAAAGCTTTGACGTTTCAAATTTCAACACAAGAGACGTCGT
TTCAAGACCAGGAGATTGTGGAAACCCCTATGTCTTCTATAACACAAAAATCCAGCACAAGCTCTGTGGAATTCATAATT
CGGCATCTTCAAATATGACTGGAGTTTCCTTGATATCCCAAGAAGAAGTAAAAATTCTTGATAACATTGCTCAGGGATGG
AAAACACAGTTTTGTAAACTGTCTTCTGTAACTGAGAAATGGGATCGGGATCCTTGGAAGAAATATCTTGTTGAACCCTC
AAAGGGCTCACATGTCAAAAACATTCCTCATGGACCTGAATTCACCTATCTCGGTGGTCTAAGCTATCCGAACTGCTACG
GACCTCTCAATGAAAAACGAGATTGGGAACATTCTCCTTTCTGGGGCGCTTTCGAAGTTCGGAAAATCCCCAGTGCGATG
AATAGTTATGATCAAAGAATCAAAACTGAAGTTCCTACGAACCGAATAGGCGAACCTTCTCTAGGGTATGCGCAACTTGA
ACAACTTTGTTGCGAAATTCCCAAAGGAGATTCAGGTATTCTCGAGGAATGCTTTATTCAATATAGAGATTATGCAATCA
ATCTCTTACAAGGAAAACCTCTCGGTATTAAAGGCTTTTCCATAGATCAGATTATCGAATTAGGTCTCAATGGAATAACC
TCTTCCGACATGATACCTCCCATAGAGTTGAATAAAAGCGCAGGAGTACCATGGACGGAGAAATCTGATACCAGGAAGAA
ATCCACCTTAATCGACTGCACTCCTGAAGGTAAGCGGACAATTACGAACTCGGAACTCTATGCACGTTTAGTTTTCAAGC
ATGAAAATGCGATGAGAAATAATCGAGTATTGGGTTTTTGGGCGAGTAAGTTAAAAGACGAGCTCGTTAAACCTTCGAAA
GTCGAAAAAGGAGTTAATCGAATTTTTCAGTCTTCACCAGTGGAGTATGTCATTTACGTGAAAGGATTGTTTAACAACTT
TATCCGATTCTTCCGTGAAAAACGGGATGAATTCTCACACGCAATGGCAATCGATCCTATTTCTGGAGAATGGCAAGACC
ACTCACAGTTCCTTGCCTTTTTCGAAAACAGAGTAGGTATTGATTACAAGAATTATGATAAAAGAACATCTGAATATATG
TCGTACCTTGTATACCGCCTGATGATTGAAACAATCGAAGCAGTTGACCCCGACGAATTTACACAAGCACGTTGGGTAGC
CGCGCATGAAGGTATTTATACCTATCTTGCAGAGGAAGAAACAGTGATACGAGCTAATCGCGGAAACAAATCTGGTGACC
CGTTGACAACGGAGAAGAATTGTATCGGCAATTTCCTTTACCACTTCTATTCCTTTTCTAAAGAACTAGGTCGTGTAGAT
CTTGACCTCTTTATGACACACACACGTCGAAAATTTCTGGGAGATGACGCCGATGTCTCAGTCTCTCCTGAAGCTATTGA
ATTGATGAATTTTCCAACTCTTCAAAAGAATATTGCAGAATTAGGACAAATCGTCACTCTCCCTGGAGATTTTAAAGACG
TAGAAACCACGGAAAAATTCTTACCTATGGAACAAGTAACATTCCTTAAAAGGTATTATAAGAATGAAAACGGAGTGTGG
TACGCCCCGTTGGAGCGAACATCAATTGAAGCCCCATTTTCGTGGTCGAAAAACAAATCCTGGGAATTGGATATTTGGAG
AGAGCTCGTTAGAGCTTCCCTTCAAGAAGCCGCGCTCCATGGAGATGATTATTTTAATTATTTCTCTGGAAAAATAAGAA
CACGCATGGCAAAATCATATTTCCCAGAAGACCTTCGCATGGAGCTTTCAGCTCTTATGACGAAAACATACGAGGATTTT
CTCTTTCAAGTCGATGTCAAATATGGAAAGTATTCCTGTTGAGATTTATGACAAAAATGAGACCACTTTTGACTGGATAT
CACAACATGACACAGTCGCCCCACTCGATGAGCAATCAAAGAGAGTTGATCAAATTCGTGTTGAATTAAATCAATTGGGT
TTAAAAGTTGGTTCTCTTCAAGGAGATATCGGTAATCTTCAGGGAAAGTTAAACTCTCTAGAATCAGATATTGAACATCT
TAAAACTAATTTTAGTTCGCTAGAATCAGTCTATGAGAATGATATATCGAAGATTCAAGAGAGATTGGCTCGCCTTGAAA
ATTACAACTCGGATTTCGACAACCGTTTCCAGAAATGGATTGACGGTATTGAGAACACCACAGTCGAGATCCCTCAAGGA
GTTTCTGACAATATGGTATATCTTGCCAAGAATGGTCAAGGGATGCTTATTTCAGACTCTTCTAAACAAGCTATTTACCC
AAAAGGAAATTGGATCAATAGAAATGGAGAATTTTATAGAGATAGCAAATTGCTGGATATTACCACCTATCCGGTAGTTG
GTGTCATTAACGAAGCCCACTATTATGCGGACTTCGTGGAAGACAAGGTCGCTAACTTTCTCCATGAAACTGGACGTGAA
TCCGTTCTTAAAACTATCTCGTACCCAAGATGGCAAACACAAAAGTGATAAAAATACATCAACGCCCAATTCAGTCTCCT
GAATTACCCGGCGTTTTACCAAGAAATAATGCTATCCTCGCAATACAACAAGCTTTTGAAGAAGGAGCTTGTATTTCGGA
GGTAGGACATCCTTCTCCTATAACAATCGCTGACGTCGATTTAATGGCTTTTACCTTAAGAAAAGCGAGAAAAGCTAAAT
ATCCGTCTCATGTCTATGGAAACATCGAATTCGGTGACGCTCTCTCTTTTTGGAGTCCGAAAGTTATCGATATTCCCGCA
GAAGGATCATCAGTAATTATTCACCCTGAATGGTCCACTCTCCATAAGAACATAATGGACTTCTATGCGTGTCGCGCAGC
GAGTGTTTGTTATGTAATCCACGTTCCCCTTCCTTTGGGAGCTTCTCTCTATCTTGAAGCAAGTTGTCCTGAACAAACAC
AAGAGACAATAACCCGAGGAGTCCGATGGAGACCAAACGTTCTAGCAACGAATTGTTTCTTCGTAGGATGGGATTATCCA
AAGAAATGGAAGCTTGGATATGGAGCACTAAGTGGAGGCTACACTGGTTTGTCTCTAAAATTAGAAACAATCCAGAGCAG
TAATTCCGCTTCGAGTCAAGTCCCTTTGAAAGCACTTATTTTCACCTGTATGACGGATGTCCGTGGTATGGGTTTAAAGA
ATCTCAAGATCTCAGATCCCGATGCTTTCAAATTCCAGCCAGTTACCAAGCCTCAAACCTGGTACACTGAGATGGATACT
GGACAGACACAAGTGTCGCAACCTGGTGCTATAGGAGATACTCCTGTAGGCACAGTTCCAGAAACACCAGGAACCAAGGA
TACACCTGCGACTCAAAAGCCCGAAGAAATTGTCGAGGTTCAGTCAACACCCACCCAGGCAGTTTCTACAGCAAAATCGA
ATGTAAAAGCCGTTTCCCAGAAATTTACTTTCCTTGAAAGGATAAAAGTTTCTACAGCAGATATGGGAAAACCTATCCTG
TTTCACTTCAAACCTTCTATAAGAACCCAGAAGGGAGAAGACATTGGTCTTCCTTATCGGAGGAATGTCTGGTGTACTGG
AGTGATGAGAGACGGTTTTAATCGTGAGTGCGAATTTAAGATCACAAGTACGCGCTCTCCACAGATCGCTGGAATTGTTC
AAGTCCGGGTTATTCAAAGCTTCGGACTGGGATATTCCTGTAGATATCACGAACTCGGAGGTCAAGCAACAACAATTATG
GCCCCCCCGAAAGTTCATGAACCTGACCGCCTTACCGAACGAACAGCAAGTATTGGTTGGCACAAGGCTTCACAAGCGAC
ATACTCCATTATTCTTAATGTGTTGTGTGTCAACAGAACGGCAGACGCAAAGGAAGCGACTCTAACGATTTATGCTAGAA
CGCCTAATGTGCATTTCAGCGTTCCTTTGAAACCAAAGAGGACGCCGAAACCTGTCCCCCCCCCAGCAAAGCCATTGGAG
GATGGAACTCAAGAGAGTATTTTACAAATTGCTACAACTCTCCAGAAACTGGTTCCATATGGCGAAGTAAGAGAAGAACA
GAATGTCTGAACACCTTATTGCACCTCCGTCAGTCGATACCGGAACGGAACAGGGTTTTTCCCATCCCGAAGGAGAAATC
GACCATATCGATCAGGACGATTTTTGGGTCTGTATCGATACATTTGACCTCGAACCGGGAAAGAGACATGTAACACCGTA
CTGTCCCTGGGCTCTCTCAGATAGCTTTAATCCCGACTCGGAATCACCTATTGTCCAGAAAATGGAACGTTTTGCCAACC
TCGAACCTCGGATTGGGGGAGACAAAGGTCCTGCCTTTGGACAATATCGGCTTATTTCCCATTTGCCGCAAAACATCGCG
GCGAATATCGCCCACGTATCCATTCCAGGAGATATGGGTGAGGAAATAGTAGGACTACGTTTTGATATCCTTGGTTCTAT
CCTTGGAATCGCAGGTTCCGCCCTTAGCAGCATTGGTGGCCCCTTATTTTCTGGGGCTATCGACGCAGTCCAAGGAATCG
TTAGAGATGTCCCCATTATTGGAGGAGTACTTAATGATTTAGGCGATGTTGCGAAAGACGTTCTCGGAGGATTTGGATCT
TCACCAACCGAACCCGCCGATAATCCTACGACACCTACTGTCCTTCCAGCTGGTCCCTCTTCCCAACAAATATCAGGAAG
ATTAGAAGGACCTAGATATCTTGATTATATCAAGATGTTTACAGACGACCAAACGATTAACGACGTTATTGGCCAGGTTG
TCTTTGAATTGGTTGATTTAGTGGGAGCTGAAAAACTTCCCTGCAGACTGCTCGCAAAGGTCGGAGATATGTCGAGTTTT
ACTCGATCCGTCTTCAACCGAACGGTCTTTCCCTCTTCAAAACTGACCTTTATAGTAGCTTTAACACCTAGCGAAATAGG
CCATTTGCTCGAACTGGCTGTTCAAACAAGAACTGAACAGTCTCAGAAATTGATCGCCGCTTTATTGTCGAATCTTTCGT
CCTATTCCGGCGAACCTATCTTGTATGTAGATTTTTCTAATACAACAGTCACATCTACGTACGAAGATATTTTCTCTAAA
ATTAACACCTTGCCCATGGTAAATCTTTGACCATGTACCGGTACTTGCAGCAAAAACAAGTTCTTTTGCTGGTACGTTCA
GCCGGTTTAGACTTTCTTAAAAGTTCATTCTTTTTCCCTGTCTAGGCAGGGTGAAGAATGCATTTTTGAATAAGTTTATG
GCTTTTCTTATTAGAGTTTTTATTTAAATATTATTCTACATATATTATTAATCAATAAATCCAGGAGTATTTTATTCTAT
ATATTATATTAATCGCTTTATTTTCTAAATTCCGTGCCTGGTATATTCGAAATAAATATTTAGCTTAATGTTCATAACTT
TTCTCCAAATAAGGAAGAATTAAGAACTGTCCGACAAAAA
>LD_Contig_2
GAAGAAGACCAAGGAACAGTGGATTGAGATTGTGCACGACGCAAAAACAAAACGTGCTATTGACTGTAAAATTGATGACG
ACCTGCGACGGACTATGGACCAGAAAACTGCTTTGCGACGACGAGGAATTAAACCCTGGACTGTGTTTTTGGATTGGTTG
AAGGATGAGAGAAGAAAGGCTAACAAACTGGCTTTGGCTGACGGAACCCGAATATTTTCATTATCCCCACTCGATTTTAC
TATCCAACTTAGACAAAAATTCTTAGACTTTTCGGCTTCGTTTATGAGAGGAAGGCTTGCTTTACCGCATGCGATTGGAA
TGTCTGCTGATGGACCTGAATGGACTCAACTTGTAAAGAAATTATTGAATAAAGGACCCTATATTGTAACTGGTGATTTT
AAGGATTTCGGACCCCGCTTATCTGCTCAGGCTTTGTTTAAGGTTTTCG
>LD_Contig_3
CAGGAGCATCGGGAATTCCGTGAGCGCCGGGACTGCTTGGGTAGCCGTGGAGTTGTTTTTTTATTATCTGATTATGATTG
TTTTGGCCGCCGGGACGTCTTGGACTTGCGTAGTAGAGCAGAGACTGTTTCACGAATGCGCAAGGGGAGAATCTTAACCT
TTGAGACACCCGTGAATTGCAGGAATTCTCTACACCAAGGATCGACTGCTAAGAAAGGGGATGACAGAGGTCTCCCGTCT
GCCGCCTGTCCTCCGACTTCAATCGCTTCTGAGAAAGATACCACCTCTATATCCAGCATTGTCATTATTCCCGTTAATCT
ATGTATTATCTTCTGGTGTCTGCTCCCCAAGATTTGAGGAAGATTCCATACCTTTCTGTGGACCGACTCATTTTCAGGAA
TATCATTTCCTGTTAATGAGAGACCCCAGGACAGGTTTTGTGTGCGAAACCAAACTATTTTTAGGCTCTGCCATAAGGAG
TCAAGTTGCTCATGATTCTTGTTAGATATAGAACACCAAAGGACTAAGTAAGCAAGGGACCAGCGTTGCAAATAAGGAAT
AGAAAAATGGGAACTTTCCATGGACCTACGGATGGCCGTAGGTCTTCCCGGATTTTTCATGCTAGTTGAGCCTATCCAGG
ATGTGACCGCATGAGGGAAGAGCAATGGAACAGTCTTCAATACCATCGGTAGCCCCTGAATCAGCTGACTGACTAGGGAT
TCCTTAAAATTAGGATCTATTGCCTCAGTATAGGAAAGAACTATTTCCGCAGTTAGAGGAGAAGCCCCGTCACGAATATC
TCTCATGATATCCACTATCTCTTGTTCAAAATCAAGAGGGAGTAACTCCCCTGTCACCATATCACCCTTTAGACGAGGAA
CTTTACCTGAGATCGGTTGAGAACAGATAAGATATACCTCAGTGTTGCTTCCACTGGAAAACCAACTTTTTACCACGGAA
ACCTCGTTGAAATAGGCTAACAATATGGAAACCGACGCTCTAAGTGCTCTGGGGTTCAGGGCATAATCCTTTTTAATTAG
GATCTGAGTTTTCATACTCCTACAGATGCTTCCCACTTTCATTGTCATAATGACAGGGTCAATGCCTTTGAGATAGTTTG
GACTTTCCATGTCACCCATGATCAAGTCCGCCCGGACTGTTCCATATCTCCTTAGAGAAGTCTCAAACCCAGGATGTAGG
ATGTCAGAGATTCCTTCGTTCACCGTTGTCATCCCCTTAAGTCGTGCTTCAAAACTCGGCCATCCGGCTAAAGCGGGGAG
GTAAGGAACTGGAGCCGCCTGCTGTATAGCTTCAGAAGAATCAATAAGCGAGTTGTAGGTTACTTCGCTGGATGAATAGG
TCCTTAAAGCCGACCAAGTAAAACCTCCAGCTCCGTCTCCTAAACACAACACTGTGTCAGGAAGGAAAGGGTGTATATGA
CGAAGCAAGCTGAGTCCTTTATAGGACCCAGATGTTGGAGCAGCCAAGGGCTTCTTTGCATGAATTATGTAGGACCGCGA
ATTGGAAGGTGTAGTAGGCAATAATCTTATCTCGGCAGGACTCAGTCTTGAACGTGACACTCTTATCAGAACTGATGCAG
AAGGGTCAAGTAATTTGTTCATTCCAGGCATAACCTGGGCTTCATCGTCAATTTCTTTGGCAAATTTGCAGAGGGTATCC
ACACTGTCCGCGCATATAAGAAGCCTCCCGGCTGAAACGTAATTCTTTGCTCTAGTTGCATAAACTGAAAAAACATCCTG
AGAGTCCTTTAGGAGCAATGTGTTGAGAATGGTATTCCTGAGAAGCAGGACATCAGATGAATTTTTATTCAAGAGGTAGT
CTCTAAATAAAAGCTGTAAAGATGGATGCAGACTAGCTCCACAAGATGGAGGAGAAAAAATATCCAAGAATCCAATTCTA
TCTTTGCTACTGGGATTTGAAGCCCATGTTGATGCTATTCTGGAACAGACCCCTCTGAGATTTGTAGCTAGAACATTCAA
AGAGAGCCTTGGGTTCCCAGAGATAGTGAACAAATAAGGTTCTTTCACTAATTCGTGGTGAAAATTAGGACAGAAGAGCA
AGTTACTCATCTGTGTCCATTCAGGAAGAGGAGATTTCACAATAAATTCCGACAGCCTTAATAAGAAGTCTTCCGGTCTA
TCGCCGCGAACTGCCGGAAAGACGTAACATCCGATCAAGAAAGTTACATGTTCCAGAAGTTGCTGCAAAGGACACCGGAG
CGCCCAGTTGATAAGAAGTCCATGATTCGAAAATCCTCGATTTAAAGATGTCCACATACCAACCTTTAGAGTCTTGACAA
TTTCATGAGCCAAAAGGGGAACAAGTCTTCTGGAGCAATCATCAGGCCGTCTAGAGGGAGTTACTGTCTTGGGAAAGGAT
ATCAACTGTTCGACCACCTCTTTCATAGATGAACTTTTAATATAGAGATAAGGATTGTCAGGACGAGAAGGGATCAAAAA
TCCAGGAGGTGTGTCACAATCAACTGGATCTTCTACAATATCTCGGACACAACACGATCTCTTTACATGAATGTGAAACG
TAGGAGTCTTGCAATGTATTCCCCTCCTTAGCCCCCAGCCTCTCAGGACAGTCGCGACACTCATCACGGATTGAAACATA
AGGTTAACATTTTTAGACCCCTTGCTGTAAGCACTCAGGGGAAATGTGTTAAAGAAAAACTTACTGCCAAAATTTGGGAG
AACCGCCACCGATCCCCCATGGCCAGACCGCTCGTCTTGCAACCTATGATGGATGGATCCCGCGAGTTGGTCAAAATCAG
GTAGTAAGAGATTAGGATCTATATCGGTTCTAGCTGCTAGCATTGCTTTTATAACTCTCGCCAGATTCCCATCAGGCGGG
GTGGCCCATCCGAGCAGACTGAACAATCCTAACAGTTTCGTTAAAAGGGGATCAGAGACTTCTGAGAGTGAATCACCAAA
TCCAGACGTTTTTCTACTAGTGGCCGACCCTCTATATGGAAAATGAGACCCAACTATCAAAGCATTTTGCAAGTCGGGTT
CTGACAAATGGATGGATTGTGATATCACGATATAACCCTTATCAAGTTCAAGACCGGGGGGGCATGGATTCTCTTCTACC
ACAGGCTCTATCTCCATAAATTCAAATGGTGATACACAGTCTACCCCTACAATGTCTACCCTCCACCCGGTATTTCTCAA
CTCCATTGTATGAGTCATGGAGCACTTGTTTGGATACCATACCACAGGTGAGGTTGCTGGGACAGTTAGCCTTCTTACCA
CACTTAGCACGTGATTCAATTCTGAAGAAGCAATCTTGGAATAAATATTCTGCCTTCCCTCAGTCCGAGCTAGTTCGGAT
ATGGTTTTGGTCTTTTGCAGGCGTCCTGCGAGCTGGCGAGCCCTTGCGTCAATGGTAGCTCCTGCAATAAGCCCCAGAAA
TCTGGGGTTAAAAGGCCGTGCATACTGGAGGTAATCTATAATAGCTTTTTCGGCTGGATGATCTAACAGATTGATGAATT
CTTTGAACGCTGGATTTTTGATCCTCGGAGTGTCTTTTAAGAATTCAATCACCATCTTTCTTCTTGACTCACTGGGGGCC
GGAGGTAACTCTAGATTGAGTGCAGTCGGGTGCTCATAGAGCATTTCATATTGAACTGTTGTTGCGAACTCAGGTTGCAG
AATCCGTTCTATAATTCTCTTCTCCTTGTCAGATGCAAATCCATGAAAGATGGATAGGATTGACACGCTCAAGTTGACTT
CATCTGGGAATCCTCTTAATAAACTTTGGAGGAGATTGGTTATTGGAAATCCCCCAAGGATTCGAGGCAGAAGTAAAACT
CCAATGTAAAACGAATTGTCTGGTAGAGATGTCCTCCCGACCAGAGGGGGAACTGTGATATGTTTTGGTCTTGTCTCCCC
TGGTACTTCCAAAGTAGAGGATGATCTAAGCACTTGAAGGGGAGGTTTTGGCTGGAGAAAAGACCCACGCAAGAATAGTT
GGATAGATCCCACTGCCTCCATGCAATAGATAAAATAGAGCACCCCAGGATCCCAACTGCATGCCATCGCAGATGAAAGA
TTAGCCGACAAGGATGATAATGTTGATTCTAGTGTTGGGTAATCTTCGTTAGATAGGCGAAACATTCGGCAAATCCTTTT
CCCATAGGTCGGGAGTGACGCCCCTTTATGGATCATATATTTACCATAAACAAACAGATGCTCAGAAGTCCAGGTTTCCT
CCATTTTTAAAGGAGGACCTACATGCTCCAGCATGTCATTGAGCCGTCCTAAGAATTGGAAGTGAATTTCCATCATGCGG
GCGGTGTCAATCTCAACAGAATAGGATTCTCTTAATATCTGGTTGTCACCTTGCCCCATAAGTGCTATTTGGACGGGTAG
ATCCTCTGCGCACAGGAGAATAAGGATGACAGTCCAAATGGTCCATCCTTTTTGCCTCAAACCTTCGATTCCCCCCAAAT
GCCCGTTCCAGCATCCTATGTCATGCATCAACCCATCTCCTTGAGGTCGAGGCAGGTAAGATCCGTTTAGCAAATAGATG
TCAGATTTATTAAACATCTCGTGAGTTCGGGAGAAAACATTCGAGAAACCAAATAAATGATCAAAATCAGAAAATATGGG
GTCCGTTTCTTCCTTTCTCATATTCGAGTTCCATTTGGAGAAATCTAGGCTGGTAAATAGCTTCTTACACTCTTTGCTTT
TCCCGGCGAATTGCAATCGCTTTTTGTCAAGCATTAGCTCACTGTCCGTCATGGTAATCTCTGGAAAGAAAGGGATTAGA
TGCTCAGCCAGCAGGGCCTCAGTGAGCACAATATACATTCTTTTAACCAACGTCATCAATCCGAAAAGACGAGCGTTTTT
CTTCCCTTCCCTCTCCTTCTCTTTAACACCTAAACTTCTTTCGTTGGCAGGAAAACCCTCAACGTTGATGGTCTGCAGAA
AGGTTGCTGGATCATGGAGATCTGACTCCAACCACTTCAACAGCACAGATCTCTCTTGGGAGGTTCCAACACCCTGCCCG
TTTCTCAGTCTGTGAAGGAGACAGTCGGTGTCCAGGGATATAGCTTTATCCGCTAACATCTCTGTGAGGTCGAATTTGGG
ATCTACAGGAAAAGTTTTCTTAAACTTCACAAGCCTGAGATGAGATCTCTTGTAATCTTGATGACGAATGGGATAGGCTC
CTTGGCTCTCATAAGAGGTTCGAATGATATTGTAAGGATTCAATTGGGAACAATCCAATTCCGGCCATCTATTATTTTTT
GCGATGTATCTTGTGATGAACTCTTCCTTAAACTTTAAATCGATTTGATAAGCCTTCTCTGGATGAAGCATTCGAACAGT
TCTAGTGATCTGCTTTAATGCTGAAGCTCCGCCTAGAGGTTCGACTGTGGGATGCCCCCAGATGCGATAAAGGCCGTGCA
GCTGGGAGATTACTGCAGGAAAGTGAGCCCTTTCATTTATGAATTGCCTTCTCTCCTCATATAAATCCATTATACCGCAA
GCTTCTGCAGCTTCAGTGAGATCTCTTCTCACCATCGCGTGAAACGGAGCTCCGTTTGCAGTGCCTACCGGGATGTTGCC
CACAAGCTTAGATATCAGTTCGGGTTCTGATCCGTAAATGACCTTGTATGCTTCATTTCCCCCATAATAAAGCATACGGT
CTCCGTTGTCAAAGTAGAAATTTAATTCGTCCCAAGTCAAGTAAGGGGTTTCATTCATTGCGCTCTCTAACACAGACAGC
AAACGAAGAGCATATCTTTGAGCAGCCAGATCAGACCATATTAGAAGGTGATCTCTAGACAAGAGAGCTGTGCCCTCAGC
GGACATCACGTAACATAAGTTAGAGGTTACAAATATCTTGATGCTGTTCATCTTGACAAAAGTTACTGATCCTCTTTTGG
TCCACCACAGTTCAGGGATAAAACTCTCAGAACCTGAAGACATAACAGCCTCTTCATAAAAGCATTTAATCTTGTAACTT
ACTCTGAGGAGATCCTTAACTTGATCTTGAACGTCAATGGTCTGTGGGAGGCTCAATGATGGATCGACCTTCTTTAGGGC
TTGGATGTTGAGATCCCACAATCTTGATCCTACCTGCCATTGCTGATTGAATTCAATGTTGCAGAGCCCCCTATCTGGAA
TGACTAAGCTGTTGAGCATCCGGAATTGATGACGAGCCCCGTCTATAAAATCTACCTTGGAAGATCCTGACAGTTTTTGG
ATTTCTTCCCACTCTCGTCTATAACGATTATTGGGTGAAACGTGCTGACCGAGGGCTGGGACGCCTAGGGCAGCCCGGGC
CGCTGAATATTTAAGCGGCACATTGCAATGGGTGGCCAAAGGTCCTCTCTGCCCTTCGTACTCCTCTGCATCATCATCAA
AACTGAAATTGTCGTCAAACATACTTCCTTGATTTTTTCTAATCAGAATTCTCGAGCCCTAAGAACTGTTCAGAAATCCT
CCGACGAGCTCTGAATTCCCTCTGTAACTGTCAGGACCTGGGACGATAAGTTGGCGGAGGGGAAACATGGTCGCGAGATC
TTCGTGCACACCAACCTCGGATAGAAGCCCTTAACACACAACACAGAATGACCATCCCCATGAGAATAAGGAAAGTTTGC
CAAACATGTATCTTAATCCATTCCCACAACTCAGCAAAAACGGATGTCCTTCTAATTATCTCCCTCTCATCTTGAAAAGA
GGTGTCGATATGCTTGAAGTGGTCTACCACTACCGACTCTGATCTCAATGGCGCTAATGCCAACTGATGGAAATTTTTGT
AATGAGAATCAACAATCAGTCCAGAAGCCACGTGCACGAAGCTGCCATTTTCTAAGAGAAGAAGAGGGGGGGCTAGACTC
CACCGTTTCACCGGGACGTGTAAAATTCCGGAGACCGGTTCGATATCAACCCATTTCTGATCAATTAACGTTGAGATTTG
ATTGGGAAGCTTGAGGATTATGGAGGATAGAGGCTTTATAACCTTTTCAGACTTCAAAACTTGAACGTAAAAGATCCCAT
TCTCGAAAAATCCGTGGGCAAAAGCATCTCCGGTGCAGAAAGTGGCAAGCCCGGCCGTGTCAGATCTGTCCATGATGTCC
TTCCATTTGGCCCTTCTTATAAGGCACAGCTGATGTTGGATTTCTGTCATGTCAGCGTTAATCGTTTTGGTCAAGGCTGA
GATATCAAAATTGATTTGGCCAGCGTATAGATCTGTGTAGAATTTTCCCACTTCCCCTATGTTCTTTCTGGTCGGAGAGG
AATGAAGTGTTGAGATATTCAACCCCACCACAAACCCCAAGTTCGTATGAAACAGATCTGATGTCGAAAAAGGACAGATA
TCCAGTATCTCAGTTGGGTTGATGGAAAACTGTAACTCCCGAGACGGAAAGGTTAGAATGTAAGCAGATGAAGAAGTTTT
GTCCACTAAAACCCGGTCTCTAAAGTGGAAAAATAAGGGACATGCGGAGGAGATTTGCCCTGTAATTTTCAGCCACCTAT
GTTCGTGCCTGAAAAGTCCTTGAGCACCTTCTTTTCTCCATGTGACCCCATCTGCTACAAATCCTCCGTTTAAGGACGGA
TACCCTTTCACGGTTTTCATCATTATCCTTCGCGAACTATGTTGGGAGGTCGTGGGCCAATTACACACAAACTTTTCTTC
AATTGTAAGATCAACAACCAAATCTTCTTCCCCGGAAGTAAGAGTAAGCGTATCAATTTCTTCCGGATGCAGAGGAGAAG
AAAACTGAGCAATAACGGTTTTAGTCTCTGACCCGAAAAAGCTTGTTGAGCATTCAGTAGTTACGTTGATGGCCCATAAT
ATGCTGCCATCAAAGATGGGTCGAGAGGTATCCAAGAACAAAACGTCAGCTACTGCATCAACAAGTGTCTGTTTAGTTTT
TGATCGGCTGCACACAGGAGGAGGAAGAATATGGGTTGCTATAGGGTTTGAGAGTTCCCTAAGGACTACATTCACTCCCA
GAACTGCTTGGACAAGAACGGCAAGTAGGACTTTTTGGAACAACATCATGATGCCTTGATTTTTTCTAATCGACGACCAA
GGGATGGGCTGGCTCTCACGGCGATCCATTTTTGGATTGGTCTCGTGCTATGGGATTCGGAGTTCTTTTCCTGAATTGTA
AAGGAAGGGGTTGATTTGAATAGATTGCGGGAGGCCAATGGTGCCCTGATTAAATGTACATAATTGTGAACTTGTTGCAT
TAAGATCCTTAACGCTCGGAGAGTTCTTTTTGCTCCACGGCCAATAAGTAGCTTGGAGGCGCCGTTGGTTCAATTTCTTC
AAGTCCTCCTTTAATCACCCCAGAATACGTCTTTGCCACAGCGATTAGGTCGTCCCCGGACCGCTCGAATACAAATTCGA
GAGTCTTCCATTTTTCATTCCATTTTGAGCCAGGGTAGGGAATAGGTCTGAAACCTTTATTCCTGAGTCCGTCTCGATCT
TTGATCGGAAAGGCTTCCACCTTGACCTCTCCGGATGTTGATATAATTAAGGGATAAGGCATTTCACCAACCATTTCCCA
ACTATTGTCCAAGACTACTGTTTCTTCACAGACGGTAGAGGTAACACAGGAAGCTGCTGTATAAACTGCGAGTCGAAGGA
TACACGCTACCCGATCTACCCGCGAATCTTTTCTTTGAGAAAAGAGAGGGAGATTGGATTTCAGCTCAGATGTAATGTAT
GCAAGGAGATAAGGTCCAGCTCCGCTCCAATTTGGATATCTTAACAAAAGTTTGGCGGTAATCAAACCTGCTAGATATTT
TGTCATCTTAGAACTGGTTCGAACTAGAATGGGGCCTTCGACGTCCACTTTTATATCCCCTCTCATTGCGAAAGCCAGCG
GTCTGTTTCCTGGAATTATCTTTTGCAAGGGTGTCTGAGAACAGCTAGGGGTCTCCTCTGATTTCCGGAGCGACCTGAGC
AAAGCGTTCATCTTATGCATGATAATTCCTTGGTTTTTCTTAATCATTCCTGAACCTTTATCCACTGATCCTTTTTAGCC
GGCAGATCTCTAATGAAGTTCAGCATCGTCTTTTTGGTTTCATTAGTAGGGGTCTTCGTGAACTCACATAACCAGGCCGG
ATTTGCCTGCATAAAAAGCATGAGTGCTTTCATGTCTCTATTCAGGACAGCACACCCAATCCCTGCAGGCCGATTGATGA
ACACTTCAAGCGGTTTAGTCCAGTCCGGGCCTCCTATCCCTGCAATTTTCCCGTCTCTGATTACCACCTTTACCTCGCCA
TATTCGTACTTCCCATCATCCTTCAACTTCTCAATGATCGGACCTCTAGCAGTGGCTTTTTGGCAATGAGAGATCCTGGA
AGTTCCGGAGTCGGATGTTCCTGAAGAGGTTTCCACCGAGCTTGTGGAAGAAGGCGGGACCGGAAGCGCAGGGGCGAAAC
TAGGAGGACGAGCTGCACTATTCAGGATAAGGCCCTCAGCTTTGGCCAACAAGGAGCTCACTTCTTTAGAAGCGGTCGAC
ACCTGCTGAGTGAAACTGAGGATTTGAGTTGCTTGAGCAGCCCTAGCAGACTCGGAATCCCGTAGTCGGACTCGCAAATC
ATCAATCATTTCTCCCAAAGCTGCCATGATAGCTGTGCCACTGGAAGCCTTCAATGATTGACGCCCCAAGCTCATGCCAT
ATAGTAAGGGCTCCAGCTTGGGGAGATCACTAGCATGATGATAGACGGCCGCTAAAGAAGCAGAGTCCTCGTCCCTGATT
AACTCCTCTACCAATCTCATATGAGAGGACCAAACTGCAAGAACGTCTGGATTGGAGCTCTTGTCAACCAGTTCCACAAG
GCGCTTTACTGCAAGAAGAGGAGACATGCGACACATTTCTTCCGACGTCACGAATTTCTCATACGTGACGTTGTCTCTGG
ATTCCTTCTTTCTCTCCCCTTTGCGTGGTGCGGGCGGTATCACTCCGGACTGTCGTCTTTCTTCTTCATCCATAAATGAA
GATCCAGGAAGAGGCGGAAGATTGGCCACCGATCCTGCGAAAAGTCCGGTCACCTCAGGTGTAACATCTTCAAGTCGGAT
AGAGTGAGCCATTTTCACGGGTAGAGGGAGGTCTCCTTGGAATTTTATTCTTCCTTGGTTTTTCTTAATCTCCCACATGC
CTACAGCACGGGGGCTCGGGGATCAACCTTCGATGTCGATACCTTCTGCCTCATCGATCTCACTTTGGTGAGATGCAGCC
GCCGCCTGCAATCCTCTAGCCTGAGCTGCTAGTTGAAGGGACGATTCAACCCCGGTTAAGGCGGTGAGCTTAGGCCGGGA
GTTATTAAAGAGAGCAAGACCAAGAAACCGGGCCTCTTCCATCCCGGCTCCAGAGGACCTCACCCACTCTGCCTGCCACA
CTCCGGGTCCTTGAACCTGGGCAATCACTCCTCCAAAGATAGTAGCCAAGAAGGGTTGCTCTTTTGGTGATAGGCCTCGA
AAGAAGCCATGATCAATAACTCTCGCCCAGTTGAATGCGTGCTGGACAGATCCAGTTCTCAGCTGGGAGTTGAAAAATTG
ACCTATAACAGTCCAAGCGGATGCTGTCACATTAAAGTAGGTATTTCTCATGATCTGCACCCATCCCATCTTGGTTATCT
GAGACACTTGGTCCAGCATTTGAACAAGTCCCAACCCGTTCCTAGCGGTATGTGTCAACACAGAGGCCGAGATGTAACCG
AGGATTTCGGTGGAGGCTTCTTGGGAATTCATACACTCCACGAATCTAGCAGAGAGGACAGTGAACGCTTTCGACACCAC
TGGATTGGTCTTGTTGAGTCCTATCAAGCATA
>TE_Contig_1
TCTAATTTCCAAAACCCAAGCCCTTGAGCTCTTTGAATCAGTTCCAAAGAATTATTTAGTTAAACAATTCTCTTCATTAT
TGGATACTCATACGATGGAGAAAGAAGACCTTCTTAAGATGCTGTCTAGTTATAATCGTGTTGCGTTTAAACCACGCGAC
ATTATTTTTATTGGTACAGCTACTTACGTCGGTGCTTCTTCCAGAATTATTGACGATAAAATTCAAGATTCAAAAAGCTT
TGACGTTTCAAATTTCAACACAAGAGACGTCGTTTCAAGACCAGGAGATTGTGGAAACCCCTATGTCTTCTATAACACAA
AAATCCAGCACAAGCTCTGTGGAATTCATAATTCGGCATCTTCAAATATGACTGGAGTTTCCTTGATATCCCAAGAAGAA
GTAAAAATTCTTGATAACATTGCTCAGGGATGGAAAACACAGTTTTGTAAACTGTCTTCTGTAACTGAGAAATGGGATCG
GGATCCTTGGAAGAAATATCTTGTTGAACCCTCAAAGGGCTCACATGTCAAAAACATTCCTCATGGACCTGAATTCACCT
ATCTCGGTGGTCTAAGCTATCCGAACTGCTACGGACCTCTCAATGAAAAACGAGATTGGGAACATTCTCCTTTCTGGGGC
GCTTTCGAAGTTCGGAAAATCCCCAGTGCGATGAATAGTTATGATCAAAGAATCAAAACTGAAGTTCCTACGAACCGAAT
AGGCGAACCTTCTCTAGGGTATGCGCAACTTGAACAACTTTGTTGCGAAATTCCCAAAGGAGATTCAGGTATTCTCGAGG
AATGCTTTATTCAATATAGAGATTATGCAATCAATCTCTTACAAGGAAAACCTCTCGGTATTAAAGGCTTTTCCATAGAT
CAGATTATCGAATTAGGTCTCAATGGAATAACCTCTTCCGACATGATACCTCCCATAGAGTTGAATAAAAGCGCAGGAGT
ACCATGGACGGAGAAATCTGATACCAGGAAGAAATCCACCTTAATCGACTGCACTCCTGAAGGTAAGCGGACAATTACGA
ACTCGGAACTCTATGCACGTTTAGTTTTCAAGCATGAAAATGCGATGAGAAATAATCGAGTATTGGGTTTTTGGGCGAGT
AAGTTAAAAGACGAGCTCGTTAAACCTTCGAAAGTCGAAAAAGGAGTTAATCGAATTTTTCAGTCTTCACCAGTGGAGTA
TGTCATTTACGTGAAAGGATTGTTTAACAACTTTATCCGATTCTTCCGTGAAAAACGGGATGAATTCTCACACGCAATGG
CAATCGATCCTATTTCTGGAGAATGGCAAGACCACTCACAGTTCCTTGCCTTTTTCGAAAACAGAGTAGGTATTGATTAC
AAGAATTATGATAAAAGAACATCTGAATATATGTCGTACCTTGTATACCGCCTGATGATTGAAACAATCGAAGCAGTTGA
CCCCGACGAATTTACACAAGCACGTTGGGTAGCCGCGCATGAAGGTATTTATACCTATCTTGCAGAGGAAGAAACAGTGA
TACGAGCTAATCGCGGAAACAAATCTGGTGACCCGTTGACAACGGAGAAGAATTGTATCGGCAATTTCCTTTACCACTTC
TATTCCTTTTCTAAAGAACTAGGTCGTGTAGATCTTGACCTCTTTATGACACACACACGTCGAAAATTTCTGGGAGATGA
CGCCGATGTCTCAGTCTCTCCTGAAGCTATTGAATTGATGAATTTTCCAACTCTTCAAAAGAATATTGCAGAATTAGGAC
AAATCGTCACTCTCCCTGGAGATTTTAAAGACGTAGAAACCACGGAAAAATTCTTACCTATGGAACAAGTAACATTCCTT
AAAAGGTATTATAAGAATGAAAACGGAGTGTGGTACGCCCCGTTGGAGCGAACATCAATTGAAGCCCCATTTTCGTGGTC
GAAAAACAAATCCTGGGAATTGGATATTTGGAGAGAGCTCGTTAGAGCTTCCCTTCAAGAAGCCGCGCTCCATGGAGATG
ATTATTTTAATTATTTCTCTGGAAAAATAAGAACACGCATGGCAAAATCATATTTCCCAGAAGACCTTCGCATGGAGCTT
TCAGCTCTTATGACGAAAACATACGAGGATTTTCTCTTTCAAGTCGATGTCAAATATGGAAAGTATTCCTGTTGAGATTT
ATGACAAAAATGAGACCACTTTTGACTGGATATCACAACATGACACAGTCGCCCCACTCGATGAGCAATCAAAGAGAGTT
GATCAAATTCGTGTTGAATTAAATCAATTGGGTTTAAAAGTTGGTTCTCTTCAAGGAGATATCGGTAATCTTCAGGGAAA
GTTAAACTCTCTAGAATCAGATATTGAACATCTTAAAACTAATTTTAGTTCGCTAGAATCAGTCTATGAGAATGATATAT
CGAAGATTCAAGAGAGATTGGCTCGCCTTGAAAATTACAACTCGGATTTCGACAACCGTTTCCAGAAATGGATTGACGGT
ATTGAGAACACCACAGTCGAGATCCCTCAAGGAGTTTCTGACAATATGGTATATCTTGCCAAGAATGGTCAAGGGATGCT
TATTTCAGACTCTTCTAAACAAGCTATTTACCCAAAAGGAAATTGGATCAATAGAAATGGAGAATTTTATAGAGATAGCA
AATTGCTGGATATTACCACCTATCCGGTAGTTGGTGTCATTAACGAAGCCCACTATTATGCGGACTTCGTGGAAGACAAG
GTCGCTAACTTTCTCCATGAAACTGGACGTGAATCCGTTCTTAAAACTATCTCGTACCCAAGATGGCAAACACAAAAGTG
ATAAAAATACATCAACGCCCAATTCAGTCTCCTGAATTACCCGGCGTTTTACCAAGAAATAATGCTATCCTCGCAATACA
ACAAGCTTTTGAAGAAGGAGCTTGTATTTCGGAGGTAGGACATCCTTCTCCTATAACAATCGCTGACGTCGATTTAATGG
CTTTTACCTTAAGAAAAGCGAGAAAAGCTAAATATCCGTCTCATGTCTATGGAAACATCGAATTCGGTGACGCTCTCTCT
TTTTGGAGTCCGAAAGTTATCGATATTCCCGCAGAAGGATCATCAGTAATTATTCACCCTGAATGGTCCACTCTCCATAA
GAACATAATGGACTTCTATGCGTGTCGCGCAGCGAGTGTTTGTTATGTAATCCACGTTCCCCTTCCTTTGGGAGCTTCTC
TCTATCTTGAAGCAAGTTGTCCTGAACAAACACAAGAGACAATAACCCGAGGAGTCCGATGGAGACCAAACGTTCTAGCA
ACGAATTGTTTCTTCGTAGGATGGGATTATCCAAAGAAATGGAAGCTTGGATATGGAGCACTAAGTGGAGGCTACACTGG
TTTGTCTCTAAAATTAGAAACAATCCAGAGCAGTAATTCCGCTTCGAGTCAAGTCCCTTTGAAAGCACTTATTTTCACCT
GTATGACGGATGTCCGTGGTATGGGTTTAAAGAATCTCAAGATCTCAGATCCCGATGCTTTCAAATTCCAGCCAGTTACC
AAGCCTCAAACCTGGTACACTGAGATGGATACTGGACAGACACAAGTGTCGCAACCTGGTGCTATAGGAGATACTCCTGT
AGGCACAGTTCCAGAAACACCAGGAACCAAGGATACACCTGCGACTCAAAAGCCCGAAGAAATTGTCGAGGTTCAGTCAA
CACCCACCCAGGCAGTTTCTACAGCAAAATCGAATGTAAAAGCCGTTTCCCAGAAATTTACTTTCCTTGAAAGGATAAAA
GTTTCTACAGCAGATATGGGAAAACCTATCCTGTTTCACTTCAAACCTTCTATAAGAACCCAGAAGGGAGAAGACATTGG
TCTTCCTTATCGGAGGAATGTCTGGTGTACTGGAGTGATGAGAGACGGTTTTAATCGTGAGTGCGAATTTAAGATCACAA
GTACGCGCTCTCCACAGATCGCTGGAATTGTTCAAGTCCGGGTTATTCAAAGCTTCGGACTGGGATATTCCTGTAGATAT
CACGAACTCGGAGGTCAAGCAACAACAATTATGGCCCCCCCGAAAGTTCATGAACCTGACCGCCTTACCGAACGAACAGC
AAGTATTGGTTGGCACAAGGCTTCACAAGCGACATACTCCATTATTCTTAATGTGTTGTGTGTCAACAGAACGGCAGACG
CAAAGGAAGCGACTCTAACGATTTATGCTAGAACGCCTAATGTGCATTTCAGCGTTCCTTTGAAACCAAAGAGGACGCCG
AAACCTGTCCCCCCCCCAGCAAAGCCATTGGAGGATGGAACTCAAGAGAGTATTTTACAAATTGCTACAACTCTCCAGAA
ACTGGTTCCATATGGCGAAGTAAGAGAAGAACAGAATGTCTGAACACCTTATTGCACCTCCGTCAGTCGATACCGGAACG
GAACAGGGTTTTTCCCATCCCGAAGGAGAAATCGACCATATCGATCAGGACGATTTTTGGGTCTGTATCGATACATTTGA
CCTCGAACCGGGAAAGAGACATGTAACACCGTACTGTCCCTGGGCTCTCTCAGATAGCTTTAATCCCGACTCGGAATCAC
CTATTGTCCAGAAAATGGAACGTTTTGCCAACCTCGAACCTCGGATTGGGGGAGACAAAGGTCCTGCCTTTGGACAATAT
CGGCTTATTTCCCATTTGCCGCAAAACATCGCGGCGAATATCGCCCACGTATCCATTCCAGGAGATATGGGTGAGGAAAT
AGTAGGACTACGTTTTGATATCCTTGGTTCTATCCTTGGAATCGCAGGTTCCGCCCTTAGCAGCATTGGTGGCCCCTTAT
TTTCTGGGGCTATCGACGCAGTCCAAGGAATCGTTAGAGATGTCCCCATTATTGGAGGAGTACTTAATGATTTAGGCGAT
GTTGCGAAAGACGTTCTCGGAGGATTTGGATCTTCACCAACCGAACCCGCCGATAATCCTACGACACCTACTGTCCTTCC
AGCTGGTCCCTCTTCCCAACAAATATCAGGAAGATTAGAAGGACCTAGATATCTTGATTATATCAAGATGTTTACAGACG
ACCAAACGATTAACGACGTTATTGGCCAGGTTGTCTTTGAATTGGTTGATTTAGTGGGAGCTGAAAAACTTCCCTGCAGA
CTGCTCGCAAAGGTCGGAGATATGTCGAGTTTTACTCGATCCGTCTTCAACCGAACGGTCTTTCCCTCTTCAAAACTGAC
CTTTATAGTAGCTTTAACACCTAGCGAAATAGGCCATTTGCTCGAACTGGCTGTTCAAACAAGAACTGAACAGTCTCAGA
AATTGATCGCCGCTTTATTGTCGAATCTTTCGTCCTATTCCGGCGAACCTATCTTGTATGTAGATTTTTCTAATACAACA
GTCACATCTACGTACGAAGATATTTTCTCTAAAATTAACACCTTGCCCATGGTAAATCTTTGACCATGTACCGGTACTTG
CAGCAAAAACAAGTTCTTTTGCTGGTACGTTCAGCCGGTTTAGACTTTCTTAAAAGTTCATTCTTTTTCCCTGTCTAGGC
AGGGTGAAGAATGCATTTTTGAATAAGTTTATGGCTTTTCTTATTAGAGTTTTTATTTAAATATTATTCTACATATATTA
TTAATCAATAAATCCAGGAGTATTTTATTCTATATATTATATTAATCGCTTTATTTTCTAAATTCCGTGCCTGGTATATT
CGAAATAAATATTTAGCTTAATGTTCATAACTTTTCTCCAAATAAGGAAGAATTAAG
>TE_Contig_3
CTAAATGATATGATTAGCCAGATTGAGAACTTTGGACGAGAGAAAACCTTTTATGATCTTGTGTGTGAAAAGTGGAGAGG
ACTGTCCCGTGTAATCAAAACACTAGCGGTTTTGGTTGGCGGAATAGCTGCCTTCCTTGGAGCTTACAAGCTTGTGAAAT
GGATGATGCCTGCTAATGCTGCGCCTCAGGTTACTGCTGAAATAGTGAATTCTGGAGCCTATCATAGTAGGAGAATGGTA
AGAAACACCAAACCTATAAGACGACCCCCTGCGACTGGACAAGGATTTGACTTTGATTCTGATCAATCAAAGGCTGTGAT
TCGCCAGATTGAGCGAAACACAGGCTTTATTGAGAGCGAATACATTGATGATAAAGGAAAGAAGCAACACCGATGCTATC
GTTTCATTGGGCTTTTCGGACGTGTAGCTTGTATGCCTAAACACCTTGGGCTGCATGCTTTATACGTGAAGAACAAGTAC
AATGCTGTCTTTAGTATTCGTCGTTATGCGACTGCTGAGCTGATTTTGGACATGGTTATTGACAATGACAAATTTCTCTT
TGGAGACAATGAGCACTGCTATTTTTCAACACCCAAGCAGTACCCAATGTTCAGTGACATCACCAATTTGATCCCGACTG
TTGAACAACATATGCAAGTGGCCACCAACTACATGCATGTTGAGTGTTCTAGCGATCGGCAATCGATTGTTGCTGTTATT
GGAGATTTGTATGGAAGGATTGATGTACAACGACTTAAGGCAACGGAATTTAATGAGGCTTATGATATGTTTGATGTTTA
TGAATCATCTTATGGAAAACCAGGATCTTGTGGAGCTGTTTACATTAACACCACCAACACGCCAATTTTTGCTATGCATG
TTGCTGGATTTAATGATTCCAGTTCCCGCCGAGGTTTCGGAGTTCCCTTGATTCGAGAGGATATACAGGATTTGAAAGAT
GGTAAACTAGCTGTTTCCACCTTTGTTCCAGCTGGCTATAGACCGCCTGCTGAAGCACAGATGCAATTAGCTGGAAAGAT
TGTACCGATTGCAAGTGTAGGAAAGGATGAGATTTCTTTTATGCCGACTAAGACGAAGATTGTGCCTTCTCTCCTTCAAG
GAAAGATTGATGGAGTGGGAGTGAAGACGCAACCAGGGATCTTATCTGCTAAGGACCCTCGTTACATGTTTGATAAATCT
CCACTTTTCTGGGGATGTATGAAACATACACAACCGATTAGAACTATGAATGACGTACGCTTGAACCATGGATCTGAGTA
TTTGGGTGAAATGCTTATTCAAACAGCTAAACCATTGAGGAGTATTACTTCGGTACCGTATGAGATGGCTGTAGTAGGCA
TTCCTAACTTGGAATACTATGACTGTATTGATATGAAGACCTCTGCTGGATGGCCTTGGAACTTAGGAGTGAAGAAGACC
AAGGAACAGTGGATTGAGATTGTGCACGACTCAAAAACAAAACGTGCTATTGACTGTAAAATTGATGACGACCTGCGACG
GACTATGGACCAGAAAACTGCTTTGCGACGACGAGGAATTAAACCCTGGACTGTGTTTTTGGATTGGTTGAAGGATGAGA
GAAGAAAGGCTAACAAACTGGCTTTGGCTGACGGAACCCGAATATTTTCATTATCCCCACTCGATTTTACTATCCAACTT
AGACAAAAATTCTTAGACTTTTCGGCTTCGTTTATGAGAGGAAGGCTTGCTTTACCGCATGCGATTGGAATGTCTGCTGA
TGGACCTGAATGGACTCAACTTGTAAAGAAATTATTGAATAAAGGACCCTATATTGTAACTGGTGATTTTAAGGATTTCG
GACCCCGCTTATCTGCTCAGGCTTTGTTTAAGGTTTTCGAGATGATTGTTACTTGGTACCGGATGTACAGTGTCTTGTCT
CCTGATGAGATTCGTGAGTACTATGTTATGTTTGAGGAAATTTCTCAGGCATACCATATTATGCATGATTTTGTATATGA
GGCTTTATGCGGTGCACCTAGTGGGAGTGCAATGACTGTTGTGTTCAATACTCTGGTGAACATTTTGTATATGCAGGATG
CTTGGCTAGATATTATGGCTGGAACAGATCGAGGAAACTTGGATGCTTTTTATGAGGATGTTGCTCTATTTTGTTATGGC
GATGATATGATTATGTCTGTGGCTGAGGAATGTGTGGAGAAGTACAATTGCGTTACTCTTTCCAAATATTTTTCTGCTCT
GGATGTAGTCTTCACTGACGCATCAAAGAAGGGAAACATCAAGTATGGTAGTATTGAAGAGGCTACATTCTTGAAGAGAG
GATTTAAACGACACCCTACCCGGATTGGACAATGGCTTGCCCCTTTGGAAGAACTATCAATTCATGAGTGCGCTCAATGG
ATATGGAAGTCGCCAGATGAGAAGATGGCCACTTACATAAACGCTGAACAATCTCTACTACTTTGCTATGGACATGGACC
CGAATATTTTAATCACTGGAAAAATAAAATTAACACTGCTTTGAGAGAGAATGGAATGAAGGGCTTGTCTTGGACCTGGG
AGCAATTAGATCACACTTTCTTTGGAGAGGCTCCTGTGGTTGGAACGTTTGTGCGATCTTCAAGGATTGGTACAATTTTG
GACTTGGCAGACAACAAGAATGTCAAGGTTGCCGCTGGCAGTGGAAAGGAGAAGCTGTTGGAGGAGAGATTGAGGCAAAA
GCTTGCCCAAGTATATAAGGATGAGCAGGAACCAGATTTAGAACCTGAAACTTCTATGGAGGTTGAAGATTCTGAGGCTG
TTTCACCGTTTAACCGATACGAGGAAAAAGCTGATGCGTATGAGCGTATTAAACGCGCTATTGGAATATATAAATAGAGG
AACTGTGTTAGGCACACTTGACCAGATGTCTCTGAGGGCTCATTGACTTGAGTTGCTCTTAAGGAGACTATCCACTGGCC
GGTGGTTCCTCGCACACTATATAATCACTTGTTTTATTTTAATCTACATTTAAAGGATTAT
>TE_Contig_4
ACTTGGCGATAAAGATGTATATGGTATACGCACTTATGATTCCCCAATCTTTGTACGAACTCCTGGAGTGGAGTTTTGGA
ATGGTTACCGAAATCAACCCTGTGTATTATATGATGACTACATGGCTACGACATCCCCGGAAATTGCAACAAAACAGGTA
GTGGAACTTTATAACCTAAAGTCTTCTGCTATCATGAACTTGAACATGG
>TE_Contig_2
GATCCTGCGTCCGGGTGATGACCCCCCCCCCCCCCGCGATTGTGCTCAGGCCGCCCGAACAATTGTATCATTTCGCGCGT
TCGCGATGTAACTATTGTGTTGTAATACGAACTAGTGAATAAATCTGAATTTCATTTTATCTTTCGATTCGTATCATTTT
GATATCCCGTATTCACCCAGGAATCCCGATCCTTAGTTTGATAAGCAGACGAGCCCGCGGTACTCGTCTGCCAATCCTAA
ATTCGTACTTCCGAAAGTGGGCTCACTCTGGAGCCCATATCAACGTACATGGTAGCTGTTGAGGTATCGGCGAGCCGTTG
ACGGAGTGCACGAGAGGCCCGATCGCGCGCGAAGGTAAGTTCGTCACGCGCGATCTCGGGGTTACCCCTACTCACGCTAT
CTCCGTGCATTATTCGATAAAACCCGACATGCACCGTTACATGGCGCCCAACTAGTTAGCACTGGGCATACGGGATTATA
GAAGAAAATTTGGTATTTTCTTTCTAACCGGGTACCTCACTAAACGAAAAATTAAATATATCGAGTAGTGAAAACGTCAA
GGCCAACGTACTTCGCGAAGAGAGAATCGAGCGCGCGCGCGTTTTGTAAACAAAGCGAGTTGTTTACATCGGCGCGAGAC
TGGAGATTCGATATTCCCAGTCTCACTAATTCTGTATAGTAAGTGCGAGAGAGAGAGAAAGTAAAATTTGTTTTTACTTT
CTCGCACGGATAAATACGCAATTCAAGGATTTACGGAAGTTTATGGCAAAAGATTAGGATTTGAATTATCTTTCATCTGA
GGCCGTATTAATGGTAGTACCCGGGAGGAGTTGTCATTACATGCGGGAAGTAAGTGTTGACTTGAAGCAATCCGCTGCGG
AAAAAGTAGTGTTAGATCAGGATGGTAATACTTTTATAATACAAGACGTTATTGAATATAATTATAGCCAACCTGGTGCG
TGTGGATCCTTATTATTAGTACCCGAATCGCAACGTCCTATAATTGGTATGCATTGTGCAGGATCAGGTGAAGGAAAATA
TGGTCTAGGTTATTCAGTAACGTTAACTCAGGAAGCTGTAGCCACGATTGTTCAAGGAGATTTTGAACCAAATGAGGTGG
AAGAATTACCATTGCATGATATTGATGAGACAACATATTGTTTTGAACCTGAGGTACAAGTAGTTATAGAGGGTCAAGTG
AGTAAGGAGGATGTTCCTTATATTCCGACTAAAAGCAAATTGGAGCGATCACTTTTGTATGGTAAAGAGGGATTAGAGGA
TAATATGGAGCCGGCTATACTTCATAAAAATGAAAAGCGATATATGCATCCTGATACCCCCCTTTTTGCAGGTTGTAAAG
TCCATGGAAAATTAACTGAGGATTTTACTCCCGAAGAATTGGATGAAGTTGGGGATTATTTATGGGATGGTTGGTTAGTT
AAAATGAAACCTTTAATCACTCAACCGAAAATTCTGACTTTGGAGGAAGCAATAGTAGGACTCCCTAAATCTACTCATTC
TAAATATTACAAAGGTATGGATCTCAAGACTAGTGCGGGTTATCCATATGTATTAGACAATAAGAAGAAATCTAAAGCTG
ATTATATTATACCCATATTAGATGATAATCAACAAATGATTGGTGTTGAGAATATTGATAAGATAGTTTTAGATGAAATT
AATAGGAAAGATGATCTTAGAAAGCAGGGTATTGTTCCAGGAACTATTTTCATAGACACTTTAAAGGATGAAAAACGTTC
TAAAGAAAAAGTGATGAAATATGGAGGAACTCGAGTATTTTGTAATTCTAGTTTAGACTATGTAATTTCGTGTCGTAAAT
TTTATATGCATTTTATAGCTGCTTTTATGAAGCATCGACATTCGTTGATGCACGCAGTAGGAATCAACCCGTTAAGTTCG
GAATGGACTACACTTGGAAAGGCTTTATTGTCAAAAGGAACCAAAATTGTGGGTGTTGATTACACCAACTTTGGACCAGG
ATACAATTCAGGTGTAGCAAAACAAGCTTATCGACTGATGTTAAGGTGGGTTAAAACTTATGTTCAGATGACTAAAGAAG
AAGAACAAATTGCTTCTACTTTATTATGGGAATGTATTCAAAGTAAGCACATTATGAATAACCTAGTTTATCATCAAGTA
TCCGGTTCCCCTAGTGGTGTAGTTTTTACTACAATTGTTAATACCATAGTGAATCATTTATATCTCTTGTTGGCATGGAA
AAATTTGGCTTCTAATTATTGTCGAGGAGCAACGCGTGCTCGAATTTGCGAGCCGCACGATGACCGACAGCGAGAAGAAT
TATAGCGTCACAGAGCGAGAGTGTCTCGCTCTCATCTGGGCCATTCGCAAGTTCCGCGCTTACGTCGAAGGTTATAAGTT
CAAGGCTATAACCGACCACTCCAGTCTCAGGTGGTTATGCAATCTGCGTAATCCAACGGGCCGCCTATCTCGTTGGGCCC
TGGAGCTACAAGGGTACGATTACGAGGTAGAATACCGAAAAGGAGCACTCAACCACGTGCCCGACGCACTCTCTCGGATG
AGCGAGGGAGACGAGTTATCGGTCAGTGCGGTGACCTGGAGTCAAGAGACTACTGATGAGTGGTACCTGGGCCAGTATGA
CATAGTCACGAAAAGCCCTAGTGATTTCCCCAAATGGAAAATCATAGCGGGGAGATTGTATACATATCGTCCCGATTCAA
TGTTGTCCGCATGTCCGCAACACTCGGTGATGACGAAGCATGGAAGCTCGTCGTCCCGATCGAGAAGCGTGCGCTCGTTC
TAAA
>TE_Contig_5
ATTAGAACTTTTAATAGTGAATGAATTCAAGAATGTACAATGTCATCTCTGTGAAGATATATCTATCACTCCAGGATTCT
TGATCACCATTCTTTCCAAAGGCTTATCGGATTATTTGGATTCCAAAGGCAAATATCTTGCTTATTTGGGTTCCAGGACT
TCTGAAACCACAGGTCTGATCCATCCTTGGGAGAGAGAGAGTAAAATACCATTAATCAAAAGGGCATCTAAGTTAAGAGA
TGTAATCCATTGGTTTGTGGAACCTAACTCTAATATTGCATTGAGCATCTTCTCGGTGTTAGAAGGATTAACAGGAGAGA
GTTGGGATACCGGAATTTCTGGGTTCCGTCGGACAGGTTGCGGGCCTCACAGGTATGCAAGCACAAGACAAAGCACTGGT
GGTTATAGTGCTCAGAGTCCTGCAAAATTAACCCGAATGGTCACTACTACGGATACCTTGGCTCAAATCAACGAGGAAAA
TTATGACTTTATGTACCAAAGTCTCATAATATTCTCTCAAATAACAGTAAGAGGAAAAGTGAAGCTTCTTCATTTTCAAA
CACCAACCTATTTATTTTTAATGATTTGAGCTTTTTCACAATTGCCTAAAACATCAGTTTGTAAGTAATATATAATTTTT
TGCATACTACATAATTTTTACACCATACCCTATCGAAATGGACGCTGCATCCAGCAATGCGTGCATTTTTAAAAATTTTT
CGGCAAGCATTGCGGAGACCATTCTCATAATCGCAAAGAACTGTTTTAACATTATAAAGAGTAATACGCTCGTGAATTTT
ATGTTATATTAAATTTT
>TE_Contig_6
ATTTCTGATTACATTATTGCCAGAAGGATTATCAGACTATTTAATGTCCAAGGGGAAGTACATGGCTTATCTAGGGTCTAGGACTTCTGAGACCACTAGCTTAATCCATCCTTGGGAGAGAGAATCTAAAATCCCTTTAATTGAAAAAGCAGCCAAATTGAGGGATGTCATACATTGGTTTGTACAACCTAATTCAAATATAGCCTTAAGTATATTTATTCAGTGTTGGAAGGTCTTACAGGAGAAAACTGGGACGCTGGAACGGTTGGATTTGGGAGAGCAGGATGTGGTCCTCATAGATATGCTGGTGCGGGAGGT
>TE_Contig_7
ATGTAAGGAATTAGAATCAATTGATATTGGAATTAGGTTCATCCGTAAACATATATCAATCACAAAATCAATACCTTTGATATTAGTTTATTATAGTTCTTTCAGGCATTGGGGACACCCATTTGTCAACTCTCTAGTAGGATTATGAAATTTAGAGGAGAGAGTAAATAGAACTATAGTAGTGGATATGAAATATCCCGATATGTTGGCAAGTGACTTAGCTAGGAAAGTCTTAGACGGGAAGTTTAAAGAGTCTGGTAA
>TE_Contig_8
ATCAAACTTTGATACATGAAATCATAATTTTCTTCATTTATGTGGGATAGAGTGTCTGTGGTAGTAGTCATCCTGGTTAA
CTTGGCTGGCCCTTGGGCACTATAACCTCCTGTGCTTTGACGAGCACTGGCATATCGATGGGGTCCACAGCCAGTTCTCT
TGAAACCTGTCATGCCTGTATCCCAATTTTCTCCAGTTAAACCTTCTAGTACCGAGAATATACTTAAAGCTATATTAGAA
TTTGGTTCAACAAACCAATGTATTACATCTCTTAGTTTTGCTGCTTTTTTAATTAAAGGTATCTTGCATTCCCTTCCCAG
GGATGAATTAAACTTGTTGTTTCAGATGTCCGAGATCCTAAATACGCCG
>TE_Contig_9
GCTGGATTATGTAAGTCTAATAAATTTCGAATAAGATTTCCTACAAAATTATAATGAATGAATGATCCTATTTACAGGAGAAGTAGAATGATGGGCTATAGTCAAAGCATTAGAACTTACTGTAGAGATAACATTACCTAAATTCGCTAGTTGATCATTTGTAACACAAGAACAGAGAGACCACCGTTTAGTTTCTAATGGCAGTATATTTCCTCTAAAGATGGGAACCTTACCATAATTAAGATAG
>TE_Contig_10
GCACGGATAGTAGGCTCTTTAACATTATCAACGAAGGTATCTCAGTTATTATATAGCTTTAAGTCTTTAAGAAGTGGAGACGCGAACAAACTTAGAGAGTTTAAAAGTATATTGGCTACATATAGAGATCAGACTAGCTCGTCAGAGAGTTTAATACCGGGAGGAGATGTAAGGATATATAGAGTAGATAGAGAAGTTTGCTATGCTGCCAGAGAAATGCTTGTATCTCATATTTCCAATCTACCCCAACTGTTTGATTGGACTAGAGAAGAAGAAGGGTTCTGTGTAGCAACTGGTGTGAATAATTCTACTTCTCCTTCTCCGACTTTGACAATTGATGTCCCTCGAATATCAGACCCTTTGATCTCAGGGATGAGATCATTCCAATGTGCAACAGGATCTCATTACAAGATTCGGTCCATTATAAATTTTTTAAATATAA
>TE_Contig_11
TCTTGCGACAGGCGTCTAAGGTAAGATCTCCAGTTCCTTACTGAGGAGTCCAAGGTGGAGATCGAGGACGAAACGCCTTTTATTATTTTAAAAGGCCGTGCTCTGGGAAATTACACCAACCATAGTTGATAAAGTGTACGATTGGCCTGCTTTATTCTAAAATAAAGCATTTAGTTCGGAGAGACCGATCTTATATTATTTACACATATTAGTGGTCACTTTAGATGCTAAACATAGAGGAAATAACGTCATGTTCTCTACTATGTGACTTTTAGATAATAATGAGTCACCAAATATAAATCCTTGTATTCTTCCAATGAAACGATTTTACAGAATCATCCAGTAATTCCCATTTTCCTATTTTTAATTCAAAAGCAGGAATTATATTGGCCCAATCTGCATCATCAGACTTCCATAAGCTCAGTTTATCAGAAACATTGGGATGTAAAAAGACATTTTCTGTATGTAAAGTAAGATCCTCCACAAGGCGAAGACAATGAGTACATTGTATATGGGAATGATATATTCCTCCGTCTATCCTATTATCATGT
>TE_Contig_12
GCCCGATAAATTATATATTGCAAATAAAGAGTTATTGTAAAGAATTAATGTGCGAAAAGTTTACTGCATTAGACATACTAGGACTGTATTTTAGAGATGTAAAATTAATATGGACAGAATATATTTCTTCCCATTCTTCTGAATTATATGTAGTGCTACAAAAAATAACGGATCAAAACATGAGGAATGCATCCAGTATATGAGGAGTTACTAACATTTATAAGAAAGACTCCAGTAT
>TE_Contig_13
AGACGTGAAGCTTTATGTTGTTCGATATGCAGAAAAGAACAAGAAATTAAACTTGAGGGAAGGGGATTCGTCAAACAGACTTTCAATCAAAGATTAATCCAAGTGTCCATGGAGATAAACATTGCAGATAAGTTATTTAAGTATGTACCAGAGCAGACTATGACTGACGGTGAATTGGCACTATTAACCAGAGTCTGTGAGACAACAAAAAATTCCCCAAAGACACAAAATATATTGAATCTGGATTTATCTAGCTGGAACATTATGTTTAGGCATACACTAGTGGCACCGTTCGGAGAGATATTAGATCAATTATTCGGTTTAAGGAGTTTATATCGAGATAATCACTTATAGTTTCATATGGCTTACATTTTCACCAATAGCCGCCTACATCCACCAGAAGCTTTGAACAATGAGCCTCTTGAGGGTGAATACTTAATTAGGAACCGTGCTGGTGGGATGGAAG
>TE_Contig_14
ATTTATATCAGGCTCTCTTACAAGATCTATTCTAACATCCGTTATTTTTCTAGTACAATATGGACAGTCTAGTATTGCTAAATATTGTTTGGAAGTATCGAAAGAGATTTCCTTATATAACATTATTATGCTAGATACAGTCAGAAATAAGAGTTGAAAATGAATTGTGTAATCGTCGCCTCCTTTAATTATTTTCTTTAGATTGTTTGTTGAAAATCTTACATGAGTAGAGGTAGTAACAAGATAATTTAACATTGATCCCATTTTTTCTACTAGAGACCTTAGTCTATGAAGTATATTTCCTCCGTAAGTTTTTGGAGCGGTTATCTCTAGAAGTTCATCAGTGATAGAATCAGGCATTTCACTTATTTTCTCTTTTATTAATCTGTCTATTAGTTTGACCAGATTATTTTCTTTTACACGAG
>TE_Contig_15
TTTATTGATCTTTACAAGCCAAAACTTGTAACTTGTGTTTTTAACTATATATAGTGTCATTATGTTGTACAAAGAATTTTCCTTTGATACTTCTAAACAATACCTTGCTATTCTTGATTGTCAATACTGTACAAGAAAAATCACTGACATTAAAGTAGATCTAACAGAAGACACTCAAATAAGTGAAACAAGTATAGCTGGGATAATGGATGAATCCCAAGCTTTTGAACTTTCTTCTGAGGTTGATAATAATACTATAATTCGTGCTAATACACTGGCTTTTTCATGTAGGTTTTCTGATATATGTCAAAACGAATATTTTATAAACCATCACCATGATAATATGTCTGATAATAAAAAAGTCTCTAGGTTATCTGCAGAAATGAGTCTTTTTGACTTCAGCTTTTGTAACTTAAAAGCATTTTTTATTTATTTAATGTTACTTTCACCTAATTTAAATGATTTTATAAGATACCAGATGGAATCTAATTCACCCATATTCACCTACCCATCATTGACTACACTTTCTCAGATGATTCTTGATTCAAAGCTATATGAAAAGGTTATAATGTTAAAGGAATTAGGCGAAATTCATACTGCAACAACTCATAGAAGATATAAGAACCTTTAGAATCCCATCACTCCCATCACCAGATGGTGAGTGTAAAAAATTGACAGAACAATTCCTTAAATCTGATTATGTTACGACCCCCGAAGTTCGAGAACTTTATGATAGTAATTTTAATATGGATAAGCACGAAATGATAAATATATTACTGACAATAAAGCCCCTCTATTTACAACTTGCTCATGAGTTATTGAGGAATTCTAATTATGGAATTCTCGTGGAACTGCGAAATAGATTTACAAGCGTGAATATGATTACAAAGGTAGCTCAAGAAACAGATGGAATAGATTTTGTATATAAATCACGAAGGATGTATGAGAAATTAATAACACTATTACATAATAGAGTTAAGTATCCAAAAAGGAATTTGATTCTTCCTTGCTCGTTAGAAGTAAGTAATTTTCCAACAGAAGTTGTCCATAATATGAGATTATCACACTGGGGGTTAAATCTGATAGGTGACACCAAATCATTACCTATAAACCAATGTACCATCAAATCGCGAGATGAATGCTCTCAAGAAGAAGAAGATAGAGGAATTATCATCGAGCTTAGTCCTAGATATAGTCGTATAGCTCAAAGTTCAGGTCTTGAGGTAGGCCCTTTTAGACCCTATATTGGTGCTATCACTGAAGAAAAAATCCATAAACCGAACATCGGGATGAAAACAAAGACTCCCCAAGCTAAAGCTCTTCTAAATCTTTATGTGTTAAAATTTTATAGTGCTAGAGTCTAAGGGAAACGAATAGTGAGATTAATAGACAGATTAATTACAGAAAAAATAAATGAGATGCCTGAGTCCATAACAACAGAATTGCTTGACATGACAGCCCCAAAAATATATGGGGGGAATATTTTGCATCGAATACGATCACTTGTTGAGAAAATGGGGTCAATGCTAAATTATTTAGTAACGACGTCAACTCATATAAGGTTTTCAACGAATAAACTTAAAAAGATCATAAAAGGAGGAGACGACTATACGTTTAACTTCCAATTATTGTTTTTAACTATAAAATTTGAATTTCCCAACTATTAGAAAAATTCGTGAATTTATTACTTTCTTACACTATAAGTTATATGATAAATGAATTTATTGATCTTTACAAGCCAAAGAAATATT
>TE_Contig_16
GGTGCCATATTAGACCAATTATTTGGATTGAGGTCATTGTACAGAGACAATCATCTCTGGTTTTATATGGCATACATTTTTACAAACAGTAGATTGCATCCCCCAGAATTCTATGAAAATGAACCCATAGAAGGAGAGATTTTGATAAAAAACCACGCGGGAGGGTTAGAAGGGATGCGGCAAAAATTATGGACATGGATA
>TE_Contig_17
TTAACATTGTCTATAAAGATGCCATATCAGGTGGTGATGGCTCAGTTGGAATAGGCTCCTGGTTATTGAGAAATAATCCTGACTCCAGATTAATATTCAACAGTTTATTAGAATTAGACGGAGTCATATTAAAAGGATCTTCTCCCTCTGGCCCTTCCGCAGTTCAATTGATTCCTGAAATATCTCATAGATGTGTCAATTTACTCTCATCATGGATGAATCCTAATGACCTGTCAAGAAG
>TE_Contig_18
ATGTTATGGTAGACAATTTTCCAAAAAGTCAAACTCTTACTTACCGGATCATGGAACATCCGAATTAAAAATCTGGTTAACGACATCCCTGATACTCCTCCTAAGCATGGATCTAAATATAATGTTTTAATGATATATGATGTCCTCCCCACCTCCGAGCTATAAGATTTAATAGAATCAACTGATTTCCTCATTGCAGGATTATGTAAATCTAGAAGATTTCTAATGAA
