# Supplementary material for: Diverse RNA Viruses Discovered in Three Parasitoid Wasps of the Rice Weevil Sitophilus oryzae
Source: mSphere. 2021 May 5;6(3):e00331-21. doi: 10.1128/mSphere.00331-21 (PMC8103988; doi:10.1128/mSphere.00331-21)
Supplement: TABLE S1 [file mSphere.00331-21-st001.xlsx]

## Sheet: WWPSRV-1 
	Primer	Genome position	Oligonucleotide (5'→3')	Orientation	Application
	WWPSRV-1-VS-1	13-31	ACGTGCGCCTGTATAAGGC	→	To confirm WWPSRV-1 genome sequence
	WWPSRV-1-VA-1	1442-1462	TTTGTGAAACTCCCATCTGTG	←
	WWPSRV-1-VS-2	1228-1250	CCTAATCAGTCTTGGATGTATGG	→
	WWPSRV-1-VA-2	2248-2269	GAAAACGACGATTAGAAAGCAG	←
	WWPSRV-1-VS-3	1978-2002	ACTTATGTAGAACAAACTCCGACTC	→
	WWPSRV-1-VA-3	3277-3296	CGTTTGACAAGGCTGACACT	←
	WWPSRV-1-VS-4	2956-2978	ATGCTTTCTATGATTGGTCTTGA	→
	WWPSRV-1-VA-4	4367-4386	TTTTCCTCCTAACGCTGTGA	←
	WWPSRV-1-VS-5	3877-3898	GCTGCTTGTATGGTGACTTCTT	→
	WWPSRV-1-VA-5	5161-5181	TTTGGAACATCTGAGAAGGCT	←
	WWPSRV-1-VS-6	4968-4988	TCCAGAGTGCGTAACAGACAG	→
	WWPSRV-1-VA-6	6237-6257	TGTTCGGTTTGTGAGACTTGA	←
	WWPSRV-1-VS-7	6061-6081	CGACTTGTTGGAACTCTTACG	→
	WWPSRV-1-VA-7	7508-7530	ATTCAACTCTATGGGAGGTATCA	←
	WWPSRV-1-VS-8	7004-7023	TTGCTCAGGGATGGAAAACA	→
	WWPSRV-1-VA-8	8171-8194	AAAAGGAATAGAAGTGGTAAAGGA	←
	WWPSRV-1-VS-9	7809-7831	TAACAACTTTATCCGATTCTTCC	→
	WWPSRV-1-VA-9	9055-9076	GGTGTTCTCAATACCGTCAATC	←
	WWPSRV-1-VS-10	8670-8692	TCTTATGACGAAAACATACGAGG	→
	WWPSRV-1-VA-10	10149-10168	TAGCACCAGGTTGCGACACT	←
	WWPSRV-1-VS-11	9929-9948	GTGGAGGCTACACTGGTTTG	→
	WWPSRV-1-VA-11	11291-11313	AGTCCTACTATTTCCTCACCCAT	←
	WWPSRV-1-VS-12	10959-10978	CACCTCCGTCAGTCGATACC	→
	WWPSRV-1-VA-12	12314-12337	TTTTTGTCGGACAGTTCTTAATTC	←
	WWPSRV-1-RA-1	194-218	TTGGGAACTTTTGTTGTTGGGGTAT	←	Termini determination of WWPSRV-1
	WWPSRV-1-RA-2	592-617	GTCAAGAACCGTTATCCCGTGAACTA	←
	WWPSRV-1-RA-3	739-766	GAGGATAGTCAATTAGCGGTAACACGAC	←
	WWPSRV-1-RS-1	11512-11536	CGCCGATAATCCTACGACACCTACT	→
	WWPSRV-1-RS-2	11650-11676	CCAGGTTGTCTTTGAATTGGTTGATTT	→
	WWPSRV-1-RS-3	11767-11796	TCCCTCTTCAAAACTGACCTTTATAGTAGC	→
	WWPSRV-1-DS	10504-10523	AGTACGCGCTCTCCACAGAT	→	Detection of WWPSRV-1
	WWPSRV-1-DA	10947-10966	CGGAGGTGCAATAAGGTGTT	←
	SO-actin-DS		GCAGAGAGGGAAATCGTCAG	→
	SO-actin-DA		CGGACTCGTCGTATTCCTGT	←

## Sheet: WWPSRV-2
	Primer	Genome position	Oligonucleotide (5'→3')	Orientation	Application
	WWPSRV-2-VS-1	114-134	CTTGACTAAACCTTGCCTTGA	→	To confirm WWPSRV-2 genome sequence
	WWPSRV-2-VA-1	1124-1143	AGCCTCAAACTGCTTCATCT	←
	WWPSRV-2-VS-2	995-1014	TGGAAGGGTGTAAAGATGCT	→
	WWPSRV-2-VA-2	1981-2000	GATCCGTCATCCATCTGTCC	←
	WWPSRV-2-VS-3	1883-1902	TGAGACCTACCCTTTCATGC	→
	WWPSRV-2-VA-3	2859-2878	CACCATCAGTTGGGGTATCA	←
	WWPSRV-2-VS-4	2770-2789	GTGACAACTGTGGCGAAAAC	→
	WWPSRV-2-VA-4	3268-3287	TTACCTACTTGCCGAACCGT	←
	WWPSRV-2-VS-5	3268-3287	ACGGTTCGGCAAGTAGGTAA	→
	WWPSRV-2-VA-5	4549-4568	CCATTCCAAAACTCCACTCC	←
	WWPSRV-2-VS-6	4420-4439	TTAGCGGTGGAAGGTGAGTC	→
	WWPSRV-2-VA-6	5442-5461	GTCCAGCAGCATTCTCATCT	←
	WWPSRV-2-VS-7	5348-5369	GTACCCCTAGTCCTAGCGAAAT	→
	WWPSRV-2-VA-7	6507-6526	TAGCAGGCATCATCCATTTC	←
	WWPSRV-2-VS-8	6340-6359	AATGACCAACGACTGAACGA	→
	WWPSRV-2-VA-8	7264-7283	ATCAAGGGAACTCCGAAACC	←
	WWPSRV-2-VS-9	7054-7073	TCGATTGTTGCTGTTATTGG	→
	WWPSRV-2-VA-9	7951-7972	CCAGTTTGTTAGCCTTTCTTCT	←
	WWPSRV-2-VS-10	7775-7796	TAGGAGTGAAGAAGACCAAGGA	→
	WWPSRV-2-VA-10	8779-8798	TCAGCGTTTATGTAAGTGGC	←
	WWPSRV-2-VS-11	8611-8630	GCATCAAAGAAGGGAAACAT	→
	WWPSRV-2-VA-11	9179-9198	ACGCTCATACGCATCAGTTT	←
	WWPSRV-2-RA-1	168-187	GTCCACGGGAAGGTGGAGGA	←	Termini determination of WWPSRV-2
	WWPSRV-2-RA-2	213-233	TGTCCGTCAGCAGGTCGTCGT	←
	WWPSRV-2-RA-3	639-662	GTTCCGGTCAATCCAGTTGGTGCC	←
	WWPSRV-2-RS-1	8701-8720	CAATGGCTTGCCCCTTTGGA	→
	WWPSRV-2-RS-2	8892-8914	GGGCTTGTCTTGGACCTGGGAGC	→
	WWPSRV-2-RS-3	9023-9042	CCGCTGGCAGTGGAAAGGAG	→
	WWPSRV-2-DS	1419-1438	AGTGGAACCATGGCCTACTG	→	Detection of WWPSRV-2
	WWPSRV-2-DA	1844-1863	AGGTCCAGCTCTGGCATAGA	←

## Sheet: AcPSRV-1
	Primer	Genome position	Oligonucleotide (5'→3')	Orientation	Application
	AcPSRV-1-VS-1	98-118	CAAGGAATGGTTTGGTGACTC	→	To confirm AcPSRV-1 genome sequence
	AcPSRV-1-VA-1	1000-1021	CAAGCCATCAGTTCATCTATCA	←
	AcPSRV-1-VS-2	753-755	GCATTAGAAGATAAGGCAGACAC	→
	AcPSRV-1-VA-2	1783-1802	TCCCATTATTGCTCCTGTCC	←
	AcPSRV-1-VS-3	1532-1551	GATGGCGGCATTCAGTATTA	→
	AcPSRV-1-VA-3	2516-2537	ACTGTATCTCCAACCTGCTTTT	←
	AcPSRV-1-VS-4	2393-2412	ATACACTCAAACGCCCACAT	→
	AcPSRV-1-VA-4	3527-3456	CATAATCCCCTGCTCCAAAT	←
	AcPSRV-1-VS-5	3422-3441	CGCTATTGAGCAAACACGAA	→
	AcPSRV-1-VA-5	4303-4323	CAATCACGTAAAGCTGGACTG	←
	AcPSRV-1-VS-6	4094-4115	TGCTCCTTTGGATTTAGATGTC	→
	AcPSRV-1-VA-6	5108-5128	CAACTAATCTACCCCAATCCC	←
	AcPSRV-1-VS-7	4870-4889	GCAACTGCGGTAATACGATT	→
	AcPSRV-1-VA-7	5786-5806	ATACCAAACTACCAGCCCAAT	←
	AcPSRV-1-VS-8	5670-5691	GATTACGCCATCAGGAACTACT	→
	AcPSRV-1-VA-8	6702-6721	AGGCATACATCGCTGAAACA	←
	AcPSRV-1-VS-9	6348-6367	AAGCCAACCACCTTCAATAA	→
	AcPSRV-1-VA-9	7216-7236	CGGATCATCTGTAGGAGGAAA	←
	AcPSRV-1-DS	2423-2453	GTACGCATTGCGCAAGTAGA	→	Detection of AcPSRV-1
	AcPSRV-1-DA	2905-2924	GGGGTCAAATTCCTCTCCAT	←

## Sheet: AcNSRV-1
	Primer	Genome position	Oligonucleotide (5'→3')	Orientation	Application
	AcNSRV-1-VS-1	74-95	ATAACCTCCTTAACCAGGCATA	→	To confirm AcNSRV-1 genome sequence
	AcNSRV-1-VA-1	1279-1301	TTTGTAAAACTCGCTCATCATCT	←
	AcNSRV-1-VS-2	1121-1141	AGTCCTGACAAACCCAGAAAC	→
	AcNSRV-1-VA-2	2109-2131	GATTCAAAGGGAAATACAAGATG	←
	AcNSRV-1-VS-3	1905-1925	AGGTTGGACTCTGAGGATTGA	→
	AcNSRV-1-VA-3	3333-3354	GGAACATTCTGAGTGTCAAGGA	←
	AcNSRV-1-VS-4	3120-3141	AAAGAGGCTTCCTATTTCATCA	→
	AcNSRV-1-VA-4	4524-4543	ATAGGTTTTGGGAGGCTTTG	←
	AcNSRV-1-VS-5	4347-4371	GGTAAATGTACTTGGATAAACCTCA	→
	AcNSRV-1-VA-5	5707-5726	CCGACAGTAGACGAAGAGGG	←
	AcNSRV-1-VS-6	5355-5377	GTGGTAGATTGCCCTTACTTTAG	→
	AcNSRV-1-VA-6	6495-6516	AATACGAAGACTCCAAACCACT	←
	AcNSRV-1-VS-7	6242-6263	TCTTCCTTAGGTCATCCCAATA	→
	AcNSRV-1-VA-7	7413-7437	CAGAGTTTAGTCCCAAGCATACA	←
	AcNSRV-1-VS-8	7059-7080	TCAAGTTGGGTTATCTTCTGCC	→
	AcNSRV-1-VA-8	8343-8364	CCAAGCACTTATGAGCAATGAA	←
	AcNSRV-1-VS-9	8058-8079	TGTTACTATCACCTGCTCCAAA	→
	AcNSRV-1-VA-9	9201-9223	AGTAACCTTATGGAAGCAAAACA	←
	AcNSRV-1-VS-10	8999-9022	AGCTTTCCATAATAAGACAATCCA	→
	AcNSRV-1-VA-10	10299-10323	CACAAGTATCCGTATTAGTGTCAAA	←
	AcNSRV-1-VS-11	10152-10174	CTTACCACTGTTGAAGGCTCTAT	→
	AcNSRV-1-VA-11	11268-11288	GCCTATGCGGCACTACTTACT	←
	AcNSRV-1-VS-12	11173-11194	TTGTGGTGATGTTACAGGCTAC	→
	AcNSRV-1-VA-12	12653-12676	TGAAAACATCAAAGTATACCCTGA	←
	AcNSRV-1-RA1	389-418	TGCCATACCATACCTTGTAAATAAGCATTA	←	Termini determination of AcNSRV-1
	AcNSRV-1-RA2	510-536	GAGTGGGATAAGGCATACCTGAAACAT	←
	AcNSRV-1-RA3	767-794	TCCTATCAGTATGTCTACGAGGGAGCAG	←
	AcNSRV-1-RS1	11884-11907	GCCCTCCACCTCCTATCAAACCAT	→
	AcNSRV-1-RS2	12032-12055	CCCACAGGTCATCGGATTGTTCTC	→
	AcNSRV-1-RS3	12145-12169	GAAGAGCAATAGGCGGTCAAAACAG	→
	AcNSRV-1-L-RS1	5703-5726	TCCTCCCTCTTCGTCTACTGTCGG	→	5' RACE of L gene
	AcNSRV-1-L-RS2	6019-6038	TTCCCTGGCACTGTGGACGG	→
	AcNSRV-1-L-RS3	6293-6314	TTGGGTGAGGAGGTGGGTGATT	→
	AcNSRV-1-L-RA1	767-794	TCCTATCAGTATGTCTACGAGGGAGCAG	←	3' RACE of L gene
	AcNSRV-1-L-RA2	963-987	TCAAGCATCATTCCCAGGTGTATCC	←
	AcNSRV-1-L-RA3	1012-1041	AGTCACTCCACTAAGGCATTATTATCAGCA	←
	AcNSRV-1-G-RS1	8058-8087	TGTTACTATCACCTGCTCCAAATTCTTGAC	→	5' RACE of G gene
	AcNSRV-1-G-RS2	8176-8202	GCAAGAGTCACCGATGGTCCTAGTAAA	→
	AcNSRV-1-G-RS3	8210-8233	GACAGTCCATCCGCTGAGACATCC	→
	AcNSRV-1-G-RA1	7362-7385	TGGCAACCTCTGACTCCACTCAAC	←	3' RACE of G gene
	AcNSRV-1-G-RA2	7747-7774	CATCTAAGACAGTATGCCTTCAGGGAGT	←
	AcNSRV-1-G-RA3	7802-7827	TTCTAGGGTCGGACATTGTTGGGATT	←
	AcNSRV-1-M-RS1	9252-9280	TCTAGAAGGGCGATAGAATAGGTTCTCAG	→	5' RACE of M gene
	AcNSRV-1-M-RS2	9267-9296	GAATAGGTTCTCAGTATCCAAGACCCACTA	→
	AcNSRV-1-M-RS3	9371-9396	CCCCTCATACCCTTTCAACATGATTC	→
	AcNSRV-1-M-RA1	9324-9353	ACGTGCCCTGAAGTTAAATCTTAGAATAGC	←	3' RACE of M gene
	AcNSRV-1-M-RA2	9372-9400	TATGGAATCATGTTGAAAGGGTATGAGGG	←
	AcNSRV-1-M-RA3	9476-9505	TCAGATCAGGAGATCAAGGAATATGTGAAG	←
	AcNSRV-1-P-RS1	10271-10297	GGCAGAATTATTCGCAAGGTCTTCACT	→	5' RACE of P gene
	AcNSRV-1-P-RS2	10403-10428	GACATGGGAATAAGGATCTTCAGCGT	→
	AcNSRV-1-P-RS3	10555-10579	AGATCCCAAGATCAGGAAGGGCTAT	→
	AcNSRV-1-P-RA1	10113-10136	TAAGCGGAAAGTAGCCGTGACAGA	←	3' RACE of P gene
	AcNSRV-1-P-RA2	10266-10289	CCTTGCGAATAATTCTGCCGATCT	←
	AcNSRV-1-P-RA3	10423-10449	AACCCATAAAACTTAATGTGGACGCTG	←
	AcNSRV-1-N-RS1	11904-11929	CCATTGAGTCACAGATGCTTCGCTTA	→	5' RACE of N gene
	AcNSRV-1-N-RS2	11840-11864	AGATACCTGACAAATGGGTGGGACA	→
	AcNSRV-1-N-RS3	12087-12116	CAGTAGAAATCCACTACCCCTTAAATGTTC	→
	AcNSRV-1-N-RA1	11912-11936	AAAAGGCTAAGCGAAGCATCTGTGA	←	3' RACE of N gene
	AcNSRV-1-N-RA2	11845-11868	CAGATGTCCCACCCATTTGTCAGG	←
	AcNSRV-1-N-RA3	11565-11588	CTGAACCTAGCGGTTGCATACCAG	←
	AcNSRV-1-DS	933-952	CATGCTTAACCCTGCCCTTA	→	Detection of AcNSRV-1
	AcNSRV-1-DA	1401-1420	TCCAAGAGGGATTGATGGAG	←

## Sheet: AcNSRV-2
	Primer	Genome position	Oligonucleotide (5'→3')	Orientation	Application
	AcNSRV-2-VS-1	1-23	AAAGCAATAAAAGCATGATAGGA	→	To confirm AcNSRV-2 genome sequence
	AcNSRV-2-VA-1	1074-1098	TCACTGTTACATTCTCTTCTTACGA	←
	AcNSRV-2-VS-2	923-945	ACTCCTCCTCTCTCTGACAAAAC	→
	AcNSRV-2-VA-2	2002-2023	TGTGAGTCCGCTCTAAACCTAT	←
	AcNSRV-2-VS-3	1782-1803	GGTTTGCTTCTCAATACTGGTG	→
	AcNSRV-2-VA-3	3045-3063	GTGTTGATGAAGGCGGGAC	←
	AcNSRV-2-VS-4	2836-2855	CCCGAGCAAATCTACCCATA	→
	AcNSRV-2-VA-4	4056-4078	GAAGCAAGATTGTTTGTCCTATT	←
	AcNSRV-2-VS-5	3928-3949	GAGCAATAGGGATGTAATGAGC	→
	AcNSRV-2-VA-5	5017-5041	AGTATCACGGAAAAGAACATAAAAG	←
	AcNSRV-2-VS-6	4856-4879	CTCCTTAGTCCAGTGAGTATTCCA	→
	AcNSRV-2-VA-6	6095-6113	GCACACGGTTCAAACGACT	←
	AcNSRV-2-VS-7	5943-5967	GCATCTGGTAATAAGTCATCAAATA	→
	AcNSRV-2-VA-7	7026-7050	TGAGTAGGAGTTAGTAAGAGAGGGT	←
	AcNSRV-2-VS-8	6735-6755	AAGTGATGTGGGGACTGCTAC	→
	AcNSRV-2-VA-8	7877-7898	GCCAAAAACCCATCACTTCTAT	←
	AcNSRV-2-VS-9	7671-7693	CTCCCAACAAGTGTATTCATCCT	→
	AcNSRV-2-VA-9	8687-8711	GGGTCCTTATCACTATTACCACTCT	←
	AcNSRV-2-VS-10	8508-8528	TCTAATAACTCCCGCTTGCTT	→
	AcNSRV-2-VA-10	9695-9714	CATCAAGTATGCTGCCCAAC	←
	AcNSRV-2-VS-11	9519-9543	TGGCTTGTTATACACTACTGATTTG	→
	AcNSRV-2-VA-11	10920-10939	GGCTAAATCCCAGGTGAGTG	←
	AcNSRV-2-VS-12	10593-10614	CTTGGGCATGATGAGAATAGTT	→
	AcNSRV-2-VA-12	12098-12118	CAAACATGCAAGTCATCCTTG	←
	AcNSRV-2-DS	11585-11604	TCAGCCAACTGCATAGCATC	→	Detection of AcNSRV-2
	AcNSRV-2-DA	12035-12054	AGGCGTGAGGAGTTGAAGAA	←

## Sheet: LdNSRV-1
	Primer	Genome position	Oligonucleotide (5'→3')	Orientation	Application
	LdNSRV-1-VS-1	1-18	CAGGAGCATCGGGAATTC	→	To confirm LdNSRV-1 genome sequence
	LdNSRV-1-VA-1	1331-1352	TCCAGCGAAGTAACCTACAACT	←
	LdNSRV-1-VS-2	990-1009	AACCGACGCTCTAAGTGCTC	→
	LdNSRV-1-VA-2	2448-2469	TTCTCGTCCTGACAATCCTTAT	←
	LdNSRV-1-VS-3	2290-2313	GTCCACATACCAACCTTTAGAGTC	→
	LdNSRV-1-VA-3	3648-3670	AGTTCGCAACAACAGTTCAATAT	←
	LdNSRV-1-VS-4	3164-3184	CCCCTACAATGTCTACCCTCC	→
	LdNSRV-1-VA-4	4379-4398	ACCCGTCCAAATAGCACTTA	←
	LdNSRV-1-VS-5	4074-4093	TGAAAGATTAGCCGACAAGG	→
	LdNSRV-1-VA-5	5277-5298	CATCACAAGATACATCGCAAAA	←
	LdNSRV-1-VS-6	5051-5070	TGTGAAGGAGACAGTCGGTG	→
	LdNSRV-1-VA-6	6108-6127	ATCAGCAATGGCAGGTAGGA	←
	LdNSRV-1-VS-7	5922-5941	CCACCACAGTTCAGGGATAA	→
	LdNSRV-1-VA-7	7247-7266	AAGAACATAGGGGAAGTGGG	←
	LdNSRV-1-VS-8	6972-6993	TGAGGATTATGGAGGATAGAGG	→
	LdNSRV-1-VA-8	8432-8453	TTTCAGACCTATTCCCTACCCT	←
	LdNSRV-1-VS-9	7972-7994	GAGTTCCCTAAGGACTACATTCA	→
	LdNSRV-1-VA-9	9205-9224	ACTGGACTAAACCGCTTGAA	←
	LdNSRV-1-VS-10	9001-9023	TAATCATTCCTGAACCTTTATCC	→
	LdNSRV-1-VA-10	10433-10454	CCTTCTTGGCTACTATCTTTGG	←
	LdNSRV-1-VS-11	9823-9842	GTCAACCAGTTCCACAAGGC	→
	LdNSRV-1-VA-11	10808-10832	TATGCTTGATAGGACTCAACAAGAC	←
	LdNSRV-1-RA1	325-349	TGGGGAGCAGACACCAGAAGATAAT	←	Termini determination of LdNSRV-1
	LdNSRV-1-RA2	510-538	CCCTTGCTTACTTAGTCCTTTGGTGTTCT	←
	LdNSRV-1-RA3	862-889	CAGGTAAAGTTCCTCGTCTAAAGGGTGA	←
	LdNSRV-1-RS1	10066-10093	ATCTTCAAGTCGGATAGAGTGAGCCATT	→
	LdNSRV-1-RS2	10449-10474	AGAAGGGTTGCTCTTTTGGTGATAGG	→
	LdNSRV-1-RS3	10623-10650	ATCCCATCTTGGTTATCTGAGACACTTG	→
	AcNSRV-1-DS	4026-4045	ACCCACGCAAGAATAGTTGG	→	Detection of LdNSRV-1
	AcNSRV-1-DA	4484-4503	TTGAGGCAAAAAGGATGGAC	←
