# Supplementary material for: Diverse RNA Viruses Discovered in Three Parasitoid Wasps of the Rice Weevil Sitophilus oryzae
Source: mSphere. 2021 May 5;6(3):e00331-21. doi: 10.1128/mSphere.00331-21 (PMC8103988; doi:10.1128/mSphere.00331-21)
Supplement: TABLE S2 [file mSphere.00331-21-st002.xlsx]

## Sheet: Sheet1
	Orders	Family	Genus	Virus name	Virus abbreviation	RefSeq/GenBank accession number
	Picornavirales	Dicistroviridae	Aparavirus	Acute bee paralysis virus	ABPV	AAG13118.1
				Israeli acute paralysis virus		YP_001040002.1
				Kashmir bee virus		NP_851403.1
				Mud crab virus		YP_004063985.1
				Solenopsis invicta virus 1		YP_164440.1
				Taura syndrome virus		NP_149057.1
			Cripavirus	Cricket paralysis virus	CrPV	AAF80998.1
				Aphid lethal paralysis virus		NP_733845.1
				Drosophila C virus		NP_044945.1
				Rhopalosiphum padi virus		NP_046155.1
			Triatovirus	Triatoma virus	TrV	AAF00472.1
				Black queen cell virus	BQCV	AAF72337.1
				Himetobi P virus		NP_620560.1
				Homalodisca coagulata virus 1		YP_610950.1
				Plautia stali intestine virus		NP_620555.1
		Iflaviridae	Iflavirus	Infectious flacherie virus		BAA25371.1
				Deformed wing virus	DWV	CAD34006.2
				Sacbrood virus	SBV	AAD20260.1
				Slow bee paralysis virus	SBPV	ABS84820.1
				Antheraea pernyi iflavirus	ApIV	AHI87751.1
				Dinocampus coccinellae paralysis virus		AIM39350.1
				Nilaparvata lugens honeydew virus 1		BAN19725.1
				Brevicoryne brassicae virus - UK		YP_001285409.1
				Ectropis obliqua picorna-like virus		NP_919029.1
				Ixodes holocyclus iflavirus		AQZ42314.1
				Lygus lineolaris virus 1		YP_009505598.1
				Lymantria dispar iflavirus 1		YP_009047245.1
				Diabrotica virgifera virgifera virus 1		APF29088.1
				Perina nuda virus		NP_277061.1
				Spodoptera exigua iflavirus 1		YP_004935363.1
				Spodoptera exigua iflavirus 2		YP_009010984.1
				Varroa destructor virus 1		YP_145791.1
		unclassified viruses		Stamford virus		QED21519.1
				Hubei odonate virus 7		APG78004.1
				Warroolaba Creek virus 1		QIJ25853.1
				Helicoverpa armigera Nora virus	HaNV	AZF98736.1
				Agrotis ipsilon Nora virus	AiNV	QCI31818.1
				Spodoptera exigua virus AKJ-2014		AHX00963.1
				Caledonia beadlet anemone Nora virus-like virus 1		ASM93992.1
				Hubei picorna-like virus 66		APG77451.1
				Hubei odonate virus 6		APG77965.1
				Haematobia irritans Nora virus		QCH41358.1
				Apis Nora virus	ANV	ARO50050.1
				Drosophila immigrans Nora virus	DiNV	AHZ92156.1
				Nora virus		ADB64451.1
				Drosophila subobscura Nora virus		AHZ92149.1
	Mononegavirales	Lispiviridae	Arlivirus	Lishi Spider Virus 2		YP_009303699.1
				Sanxia water strider virus 4		YP_009288955.1
				Hubei rhabdo-like virus 3	HbRLV-3	YP_009336889.1
				Hubei odonate virus 10		YP_009336924.1
				Tacheng Tick Virus 6	TcTV-6	YP_009304420.1
				Wuchang romanomermis nematode virus 2		YP_009342285.1
			unclassified Arlivirus	Linepithema humile rhabdo-like virus 1	LHRLV-1	AXA52562.1
				Berant virus	BerV	AOC55081.1
				Isopteran arli-related virus OKIAV103	IARV-OKIAV103	QMP82349.1
				Blattodean arli-related virus OKIAV102	BARV-OKIAV102	QMP82242.1
		Rhabdoviridae	Almendravirus	Puerto Almendras virus		YP_009094394.1
			Alphanemrhavirus	Xingshan nematode virus 4		YP_009344978.1
			Alphanucleorhabdovirus	Physostegia chlorotic mottle virus		AOT55662.1
			Arurhavirus	Santa barbara virus		YP_009176999.1
			Barhavirus	Bahia Grande virus		AJR28545.1
			Betanucleorhabdovirus	Sowthistle yellow vein virus		QJQ80127.1
			Caligrhavirus	Lepeophtheirus salmonis rhabdovirus 127		AIY25916.1
			Curiovirus	Curionopolis virus		YP_009512988.1
			Cytorhabdovirus	Lettuce necrotic yellows virus		YP_425092.1
			Dichorhavirus	Orchid fleck dichorhavirus		YP_001294929.1
			Ephemerovirus	Bovine ephemeral fever virus		NP_065409.1
			Gammanucleorhabdovirus	Maize fine streak nucleorhabdovirus		YP_052849.1
			Hapavirus	Flanders hapavirus		YP_009512997.1
			Ledantevirus	Le Dantec virus		YP_009361873.1
			Lostrhavirus	Lone star tick rhabdovirus		ALO28655.1
			Lyssavirus	Rabies lyssavirus		SPN69265.1
			Mousrhavirus	Moussa virus		YP_009094143.1
			Novirhabdovirus	Infectious hematopoietic necrosis virus		NP_042681.1
				Viral hemorrhagic septicemia virus Fil3		NP_049550.1
				Hirame novirhabdovirus		NP_919035.1
				Snakehead virus		NP_050585.1
			Ohlsrhavirus	Ohlsdorf virus		ATG83562.1
			Perhabdovirus	Perch rhabdovirus		YP_007641367.1
			Sawgrhavirus	Sawgrass virus		AJR28510.1
			Sigmavirus	Drosophila melanogaster sigmavirus HAP23		YP_009505503.1
			Sprivivirus	Carp sprivivirus		NP_116748.1
			Sripuvirus	Niakha virus		YP_009094471.1
			Sunrhavirus	Sunguru virus		YP_009094441.1
			Tibrovirus	Bivens Arm virus		AJG05826.1
			Tupavirus	Durham virus		YP_009505526.1
			Varicosavirus	Lettuce big-vein associated varicosavirus		YP_002308576.1
			Vesiculovirus	Vesicular stomatitis Indiana virus		YP_009505326.1
			Zarhavirus	Zahedan rhabdovirus		YP_009552805.1
			Alphacrustrhavirus	Wenling crustacean virus 10		YP_009336512.1
				Wenling crustacean virus 11		YP_009336589.1
			Alphadrosrhavirus	Wuhan house fly virus 2	WHFV-2	YP_009304985.1
				Shayang fly virus 3	SyFV-3	YP_009300674.1
			Alphahymrhavirus	Lasius neglectus virus 2	LNV-2	AYW51543.1
				Hymenopteran rhabdo-related virus OKIAV38	HyRRV-OKIAV38	QMP82239.1
			Betanemrhavirus	Shayang ascaridia galli virus 2		YP_009337635.1
				Hubei rhabdo-like virus 9		APG78816.1
			Betapaprhavirus	Spodoptera frugiperda rhabdovirus	SFRV	YP_009094312.1
				Lepidopteran rhabdo-related virus OKIAV34	LeRRV-OKIAV34	QMP82255.1
			Betaricinrhavirus	Chimay rhabdovirus isolate Chimay-1		AVM86063.1
				Blacklegged tick rhabdovirus-1		AUW34390.1
